# Supplementary material for: Clonal hematopoiesis is associated with distinct rheumatoid arthritis phenotypes
Source: Sci Adv. 2025 Apr 30;11(18):eadt9846. doi: 10.1126/sciadv.adt9846 (PMC12042900; doi:10.1126/sciadv.adt9846)
Supplement: Supplementary file 2 — Tables S1 to S13 [file sciadv.adt9846_tables_s1_to_s13.zip]

Archive with 1 entries (1 files):
- adt9846_tables_s1_to_s13.xlsx
