# Supplementary material for: Clonal hematopoiesis is associated with distinct rheumatoid arthritis phenotypes
Source: Sci Adv. 2025 Apr 30;11(18):eadt9846. doi: 10.1126/sciadv.adt9846 (PMC12042900; doi:10.1126/sciadv.adt9846)
Supplement: Supplementary file 2 — Tables S1 to S13 [file sciadv.adt9846_tables_s1_to_s13.zip › adt9846_tables_s1_to_s13.xlsx]

## Sheet: Supplementary Tables
Table S1: Cohorts and CH detection methods used
Table S2: CHIP candidate list
Table S3: CHIP/Lymphoid driver variants detected in FINRISK
Table S4: Lymphoid drivers candidate list
Table S5: MCAs detected in FINRISK
Table S6: SNP array derived-CHIP detection test in FINRISK
Table S7: SNP array derived CHIP filtering results and criteria
Table S8: RA patient cohort characteristics
Table S9: Panel sequencing areas
Table S10: CHIP variants detected in RA patient cohort
Table S11: Patient characteristics of newly diagnosed seronegative RA patients by TET2 mutation status
Table S12: DRAGEN commands used in variant calling
Table S13: ICD-code based phenotype definitions

## Sheet: S1
Table S1: Cohorts and CH detection methods used
Cohort	N	CHIP detecting method	Detection of mosaic chromosomal alterations (mCAs)	Cohort type
FINRISK	10089	Whole exome sequencing	Yes	Population-level
FinnGen	520210	SNP array	Yes	Population-level
RA patient cohorts	632	CHIP panel sequencing	No	573 newly diagnosed and 59 previously published (Savola et al. Blood Cancer J 2018) RA patients
Healthy controls	163	CHIP panel sequencing	No	Healthy controls from the Finnish Red Cross Blood Service

## Sheet: S2
Table S2: CHIP candidate list
Gene	Accession	Frameshift/nonsense/splice site included	Nonsynonymous SNV included
ASXL1	NM_015338	Exon 11-12
ASXL2	NM_018263	Exon 11-12
BCOR	NM_001123385	Any
BCORL1	NM_021946	Any
BRAF	NM_004333		G464E, G464V, G466E, G466V, G469R, G469E, G469A, G469V, V471F, V472S, L485W, N581S, I582M, I592M, I592V, D594N, D594G, D594V, D594E, F595L, F595S, G596R, L597V, L597S, L597Q, L597R, A598V, V600M, V600L, V600K, V600R, V600E, V600A, V600G, V600D, K601E, K601N, R603*, W604R, W604G, S605G, S605F, S605N, G606E, G606A, G606V, H608R, H608L, G615R, S616P, S616F, L618S, L618W
BRCC3	NM_024332	Any
CALR	NM_004343	Exon 9
CBL	NM_005188		p.381-421
CBLB	NM_170662		p.372-412
CBLC	NM_012116		p.351-390
CEBPA	NM_004364	Any
CREBBP	NM_004380	Any	D1435E, R1446L, R1446H, R1446C, Y1450C, P1476R, Y1482H, H1487Y, W1502C, Y1503D, Y1503H, Y1503F, S1680del
CSF1R	NM_005211		L301F, L301S, Y969C, Y969N, Y969F, Y969H, Y969D
CSF3R	NM_000760	c.741-791	T615A, T618I
CTCF	NM_006565	Any	R377C, R377H, P378A, P378L
CUX1	NM_181552	Any
DDX41	NM_016222	Any	Any
DNMT3A	NM_022552	Any	F290I, F290C, V296M, P307S, P307R, R326H, R326L, R326C, R326S, G332R, G332E, V339A, V339M, V339G, L344Q, L344P, R366P, R366H, R366G, A368T, A368V, R379H, R379C, I407T, I407N, I407S, F414L, F414S, F414C, A462V, K468R, C497G, C497Y, Q527H, Q527P, Y533C, S535F, C537G, C537R, G543A, G543S, G543C, L547H, L547P, L547F, M548I, M548K, G550R, W581R, W581G, W581C, R604Q, R604W, R635W, R635Q, S638F, G646V, …
EED	NM_003797	Any	L240Q, I363M
EIF6	NM_001267810	Any	R96W, N106S, I13N, R67W, G69S, P73R, A194T, G196R
EP300	NM_001429	Any	VF1148_1149del, D1399N, D1399Y, P1452L, Y1467N, Y1467H, Y1467C, R1627W, A1629V
ETNK1	NM_018638		N244S, N244T, N244K
ETV6	NM_001987	Any
EZH2	NM_001203247	Any	Q62R, N102S, F145S, F145C, F145Y, F145L, G159R, E164D, R202Q, K238E, E244K, R283Q, H292R, P488S, R497Q, R561H, T568I, K629E, Y641N, Y641H, Y641S, Y641C, Y641F, D659Y, D659G, V674M, A677G, A677V, R679C, R679H, R685C, R685H, A687V, N688I, N688K, H689Y, S690P, I708V, I708T, I708M, E720K, E740K
FLT3	NM_004119		V579A, V592A, V592I, F594L, FY590-591GD, D835Y, D835H, D835E, del835
GATA1	NM_002049	Any
GATA2	NM_001145661	Any	R293Q, N317H, A318T, A318V, A318G, G320D, L321P, L321F, L321V, Q328P, R330Q, R361L, L359V, A372T, R384G, R384K
GATA3	NM_001002295	p.263-287, p.317-341	R276W, R276Q, N286T, L348V
GNAS	NM_000516		R201S, R201C, R201H, R201L, Q227K, Q227R, Q227L, Q227H, R374C
GNB1	NM_002074		K57N, K57M, K57E, K57T, I80T, I80N
IDH1	NM_005896		R132C, R132G, R132H, R132L, R132P, R132V, V178I
IDH2	NM_002168		R140W, R140Q, R140L, R140G, R172W, R172G, R172K, R172T, R172M, R172N, R172S
IKZF1	NM_006060	Any
IKZF2	NM_016260	Any
JAK2	NM_004972		N533D, N533Y, N533S, H538R, K539E, K539L, I540T, I540V, V617F, R683S, R683G, del/ins537-539L, del/ins538-539L, del/ins540-543MK, del/ins540-544MK, del/ins541-543K, del542-543, del543-544, ins11546-547
KDM6A	NM_021140	Any
KIT	NM_000222		ins503, V559A, V559D, V559G, V559I, V560D, V560A, V560G, V560E, del560, E561K, del579, P627L, P627T, R634W, K642E, K642Q, V654A, V654E, H697Y, H697D, E761D, K807R, D816H, D816Y, D816F, D816I, D816V, D816H, del551-559
KRAS	NM_033360		G12D, G12A, G12E, G12V, G13D, G13C, G13Y, G13F, G13R, G13A, G13V, G13E, V14I, T58I, G60D, G60A, G60V, Q61K, Q61E, Q61P, Q61R, Q61L, Q61H, K117E, K117N, A146T, A146P, A146V
LAMB4	NM_007356	Any
LUC7L2	NM_016019	Any
MLL	NM_005933	Any
MLL2	NM_003482	Any
MPL	NM_005373		S505G, S505N, S505C, L510P, del513, W515A, W515R, W515K, W515S, W515L, A519T, A519V, Y591D, W515-518
NF1	NM_000267	Any
NPM1	NM_002520	c.859-864
NRAS	NM_002524		G12S, G12R, G12C, G12N, G12P, G12Y, G12D, G12A, G12V, G12E, G13S, G13R, G13C, G13N, G13P, G13Y, G13D, G13A, G13V, G13E, G60E, G60R, Q61R, Q61L, Q61K, Q61P, Q61H, Q61Q
PDGFRA	NM_006206	Any	V561D, N569K, D842V, D843Y
PDS5B	NM_015032	Any	R1292Q
PDSS2	NM_020381	Any
PHF6	NM_001015877	Any	A40D, M125I, S246Y, F263L, R274Q, C297Y, H302Y, H329L
PHIP	NM_017934	Any
PIGA	NM_002641	Any	Any
PPM1D	NM_003620	Exon 5-6
PRPF40B	NM_001031698	Any	P15H, M58I, P405L, P562S,
PRPF8	NM_006445		M1307I, C1594W, D1598Y, D1598N, D1598V
PTPN11	NM_002834		G60V, G60R, G60A, D61Y, D61V, D61G, Y63C, E69K, E69G, E69D, E69Q, F71L, F71K, A72T, A72V, A72D, T73I, E76K, E76Q, E76M, E76A, E76G, E139G, E139D, N308D, N308T, N339S, P491L, S502P, S502A, S502L, G503V, G503G, G503A, G503E, Q506P, T507A, T507K
RAD21	NM_006265	Any	R65Q, H208R, Q474R
RUNX1	NM_001001890	Any	S73F, H78Q, H78L, R80C, R80P, R80H, L85Q, P86L, P86H, S114L, D133Y, L134P, R135G, R135K, R135S, R139Q, R142S, A165V, R174Q, R177L, R177Q, A224T, D171G, D171V, D171N, R205W, R223C
SH2B3	NM_001291424	Any	p.195-307, p.364-460
SETBP1	NM_015559		D868N, D868T, S869N, G870S, I871T, D880N, D880Q
SETD2	NM_014159	Any	V1190M
SF1	NM_004630	Any	T454M, Y476C, A508G
SF3A1	NM_005877	Any	A57S, M117I, K166T, Y271C
SF3B1	NM_012433		G347V, R387W, R387Q, E592K, E622D, Y623C, R625L, R625C, R625G, H662Q, H662D, T663I, K666N, K666T, K666E, K666R, K700E, V701F, A708T, G740R, G740E, A744P, D781G, E783K, R831Q, L833F, E862K, R957Q
SMC1A	NM_006306		K190T, R586W, M689V, R807H, R1090H, R1090C
SMC3	NM_005445	Any	R155I, Q367E, D392V, K571R, R661P, G662C
SRCAP	NM_006662	Any
SRSF2	NM_003016		Y44H, P95H, P95L, P95T, P95R, P95A, P107H, P95fs
STAG1	NM_005862	Any	H1085Y
STAG2	NM_006603	Any
SUZ12	NM_015355	Any
TERT	NM_198253
TET2	NM_001127208	Any	p.1104-1481, p.1843-2002
TP53	NM_001126112	Any	S46F, G105C, G105R, G105D, G108S, G108C, R110L, R110C, T118A, T118R, T118I, S127F, S127Y, L130V, L130F, K132Q, K132E, K132W, K132R, K132M, K132N, F134V. F134L, F134S, C135W, C135S, C135F, C135G, C135Y, Q136K, Q136E, Q136P, Q136R, Q136L, Q136H, A138P, A138V, A138A, A138T, T140I, C141R, C141G, C141A, C141Y, C141S, C141F, C141W, V143M, V143A, V143E, L145Q, W146C, W146L, L145R, V147G, P151T, P151A, P…
U2AF1	NM_006758		D14G, S34F, S34Y, R35L, R156H, R156Q, Q157R, Q157P
U2AF2	NM_007279		R18W, Q143L, M144I, L187V, Q190L
WT1	NM_024426	Any
ZBTB33	NM_001184742	Any	p.2-130, p.340-600
ZNF318	NM_014345	Any
ZRSR2	NM_005089	Any	R126P, E133G, C181F, H191Y, I202N, F239V, F239Y, N261Y, C280R, C302R, C326R, H330R, N382K
YLPM1	NM_019589	Any
UBA1	NM_003334	Any	Any

## Sheet: S3
Table S3: CHIP/Lymphoid driver variants detected in FINRISK
Participant_ID	Chr	Start	Ref	Alt	Gene	Func	AAChange	VAF	Depth	Category
FR_1	11	119278524	G	T	CBL	nonsynonymous SNV	Q414H	0.053	57	CHIP
FR_10	9	95449941	C	T	PTCH1	splice site	.	0.215	144	LD
FR_10	4	105259674	T	G	TET2	nonsynonymous SNV	F1287V	0.237	59	CHIP
FR_1003	9	5073770	G	T	JAK2	nonsynonymous SNV	V617F	0.095	21	CHIP
FR_101	2	25243930	C	T	DNMT3A	nonsynonymous SNV	R635Q	0.03	67	CHIP
FR_1013	20	32434637	-	A	ASXL1	frameshift	G642fs	0.214	28	CHIP
FR_1015	1	119925667	G	T	NOTCH2	nonsense	C1383X	0.039	102	LD
FR_102	21	34792475	ATGCC	-	RUNX1	frameshift	G340fs	0.067	30	CHIP
FR_1022	X	124095371	G	T	STAG2	splice site	.	0.062	48	CHIP
FR_1027	16	2084351	C	T	TSC2	nonsense	Q1377X	0.065	46	LD
FR_1028	X	134377730	-	G	PHF6	frameshift	K38fs	0.042	95	CHIP
FR_1028	2	197402110	T	C	SF3B1	nonsynonymous SNV	K700E	0.236	89	CHIP
FR_1033	X	45083512	G	-	KDM6A	frameshift	V1113fs	0.043	69	CHIP
FR_1036	4	105275167	-	A	TET2	frameshift	Q1553fs	0.096	52	CHIP
FR_1038	22	28795437	G	T	XBP1	nonsense	S290X	0.058	52	LD
FR_104	20	32435580	-	A	ASXL1	frameshift	L956fs	0.119	42	CHIP
FR_104	2	25244539	C	T	DNMT3A	splice site	.	0.25	32	CHIP
FR_1046	2	25246030	C	-	DNMT3A	frameshift	R488fs	0.276	29	CHIP
FR_105	2	25234277	CCTTACACACACGCAAAATACT	-	DNMT3A	frameshift	E907fs	0.048	62	CHIP
FR_105	4	105236832	C	T	TET2	nonsense	Q964X	0.109	156	CHIP
FR_106	2	25240424	ACTCAAAGAAG	-	DNMT3A	frameshift	L730fs	0.067	30	CHIP
FR_1061	5	90783126	G	T	ADGRV1	nonsense	E4412X	0.079	38	LD
FR_1063	4	105276128	T	C	TET2	nonsynonymous SNV	I1873T	0.041	49	CHIP
FR_1064	4	105237305	-	A	TET2	frameshift	D1121fs	0.068	148	CHIP
FR_107	17	60663183	T	-	PPM1D	frameshift	T483fs	0.151	53	CHIP
FR_1077	17	60663347	T	G	PPM1D	nonsense	L538X	0.074	68	CHIP
FR_108	X	130015428	G	T	BCORL1	nonsense	E886X	0.044	68	CHIP
FR_1081	2	25246298	GA	-	DNMT3A	frameshift	N430fs	0.086	58	CHIP
FR_109	9	5073770	G	T	JAK2	nonsynonymous SNV	V617F	0.273	33	CHIP
FR_11	9	5073770	G	T	JAK2	nonsynonymous SNV	V617F	0.08	25	CHIP
FR_1105	6	117324330	A	C	ROS1	splice site	.	0.029	137	LD
FR_1115	2	25234373	C	T	DNMT3A	nonsynonymous SNV	R882H	0.06	50	CHIP
FR_1120	2	25248147	G	A	DNMT3A	nonsense	Q249X	0.115	26	CHIP
FR_1126	4	25802359	C	T	SEL1L3	nonsense	W627X	0.049	61	LD
FR_113	20	32434612	AGAGAGGCGGCCACCACTGCCAT	-	ASXL1	frameshift	R634fs	0.032	62	CHIP
FR_1133	2	25247089	G	A	DNMT3A	nonsense	Q362X	0.135	52	CHIP
FR_114	2	25244340	T	G	DNMT3A	splice site	.	0.091	33	CHIP
FR_115	X	15325966	G	T	PIGA	nonsynonymous SNV	P266T	0.073	41	CHIP
FR_1162	3	58143577	G	T	FLNB	nonsense	E1797X	0.103	29	LD
FR_1169	19	12943758	CTTAAGGAGGAGGAAGAAGACAAGAAACGCAAAGAGGA	-	CALR	frameshift	L367fs	0.015	344	CHIP
FR_117	9	5073770	G	T	JAK2	nonsynonymous SNV	V617F	0.154	13	CHIP
FR_117	2	25750285	G	-	ASXL2	frameshift	P424fs	0.222	54	LD
FR_118	2	25245324	-	GCAG	DNMT3A	frameshift	I495fs	0.154	52	CHIP
FR_119	2	25240300	A	G	DNMT3A	splice site	.	0.129	31	CHIP
FR_119	2	25234373	C	T	DNMT3A	nonsynonymous SNV	R882H	0.143	35	CHIP
FR_120	11	119278212	G	A	CBL	nonsynonymous SNV	C381Y	0.082	73	CHIP
FR_120	4	105235474	-	T	TET2	frameshift	H511fs	0.086	70	CHIP
FR_1211	X	15331504	T	G	PIGA	nonsynonymous SNV	K143Q	0.386	88	CHIP
FR_122	2	25234373	C	T	DNMT3A	nonsynonymous SNV	R882H	0.034	58	CHIP
FR_1220	1	15932115	C	T	SPEN	nonsense	R1959X	0.06	50	LD
FR_123	4	105237296	T	-	TET2	frameshift	N1118fs	0.11	146	CHIP
FR_1230	15	25781051	G	A	ATP10A	nonsynonymous SNV	R208W	0.054	56	LD
FR_1231	10	62085733	G	T	ARID5B	nonsense	G411X	0.056	54	LD
FR_124	4	105272882	C	T	TET2	nonsense	Q1501X	0.115	61	CHIP
FR_1240	2	159350083	G	T	BAZ2B	nonsense	C1496X	0.057	53	LD
FR_125	20	32434834	C	T	ASXL1	nonsense	Q708X	0.226	31	CHIP
FR_1255	4	105275394	T	G	TET2	nonsense	Y1628X	0.156	32	CHIP
FR_126	2	25243931	G	A	DNMT3A	nonsynonymous SNV	R635W	0.044	45	CHIP
FR_1265	17	16057974	G	T	NCOR1	nonsense	S2034X	0.081	37	LD
FR_127	4	105275977	A	-	TET2	frameshift	N1823fs	0.038	104	CHIP
FR_1279	10	110596496	G	T	SMC3	nonsense	E688X	0.07	43	CHIP
FR_128	2	25234373	C	T	DNMT3A	nonsynonymous SNV	R882H	0.032	63	CHIP
FR_1282	2	25234299	C	-	DNMT3A	frameshift	E907fs	0.087	46	CHIP
FR_1299	3	50256262	C	T	GNAI2	nonsynonymous SNV	R179C	0.046	87	LD
FR_130	4	105269646	G	T	TET2	nonsynonymous SNV	G1361C	0.086	93	CHIP
FR_1300	4	105235260	C	T	TET2	nonsense	Q440X	0.154	52	CHIP
FR_1302	2	25234373	C	T	DNMT3A	nonsynonymous SNV	R882H	0.045	44	CHIP
FR_131	X	15331504	T	G	PIGA	nonsynonymous SNV	K143Q	0.811	37	CHIP
FR_1314	12	111447151	AT	-	SH2B3	frameshift	H318fs	0.171	35	LD
FR_1318	12	111446779	-	A	SH2B3	frameshift	A253fs	0.078	51	LD
FR_1322	16	3767737	G	T	CREBBP	nonsense	S1078X	0.062	48	LD
FR_1328	1	1815788	C	A	GNB1	nonsynonymous SNV	K57N	0.208	24	CHIP
FR_133	20	32434875	G	-	ASXL1	frameshift	L721fs	0.063	63	CHIP
FR_1335	11	119278270	G	T	CBL	nonsynonymous SNV	M400I	0.042	96	CHIP
FR_1339	X	15815747	G	T	ZRSR2	nonsense	G210X	0.048	83	CHIP
FR_135	4	105236571	GATCT	-	TET2	frameshift	D877fs	0.106	47	CHIP
FR_136	2	25234373	C	T	DNMT3A	nonsynonymous SNV	R882H	0.277	47	CHIP
FR_1368	1	150950795	G	T	SETDB1	nonsense		0.065	62	LD
FR_137	11	119278257	G	T	CBL	nonsynonymous SNV	C396F	0.033	120	CHIP
FR_138	4	105259686	T	G	TET2	nonsynonymous SNV	W1291G	0.027	113	CHIP
FR_1380	20	32434770	GT	-	ASXL1	frameshift	K686fs	0.08	25	CHIP
FR_139	4	105236433	C	T	TET2	nonsense	Q831X	0.043	93	CHIP
FR_14	2	25234373	C	T	DNMT3A	nonsynonymous SNV	R882H	0.043	46	CHIP
FR_140	2	25243931	G	A	DNMT3A	nonsynonymous SNV	R635W	0.035	57	CHIP
FR_1404	22	25041430	G	T	KIAA1671	nonsense	E1434X	0.075	40	LD
FR_1405	4	105261846	C	-	TET2	frameshift	Q1348fs	0.042	168	CHIP
FR_141	20	32433366	G	T	ASXL1	nonsense	G390X	0.067	45	CHIP
FR_1411	6	127995476	C	-	PTPRK	frameshift	A944fs	0.072	125	LD
FR_142	17	7674954	G	T	TP53	nonsynonymous SNV	H193N	0.049	61	CHIP
FR_1423	15	90088702	C	T	IDH2	nonsynonymous SNV	R140Q	0.039	51	CHIP
FR_1429	2	140378277	G	T	LRP1B	nonsynonymous SNV	T3514K	0.029	137	LD
FR_143	20	32436823	A	T	ASXL1	nonsense	K1371X	0.043	94	CHIP
FR_1431	4	24533040	G	A	DHX15	nonsense	Q642X	0.083	36	LD
FR_144	4	105275896	GG	-	TET2	frameshift	G1796fs	0.044	45	CHIP
FR_1444	10	28583398	G	T	WAC	splice site	.	0.062	48	LD
FR_1453	15	90088702	C	T	IDH2	nonsynonymous SNV	R140Q	0.098	51	CHIP
FR_1459	20	32433408	C	T	ASXL1	nonsense	R404X	0.049	61	CHIP
FR_146	4	105275204	C	-	TET2	frameshift	S1565fs	0.217	46	CHIP
FR_1460	1	149886628	C	T	HIST2H2BE	nonsynonymous SNV	A5T	0.055	91	LD
FR_147	4	105242838	G	T	TET2	nonsense	G1169X	0.053	57	CHIP
FR_148	20	32434544	CC	-	ASXL1	frameshift	A611fs	0.148	54	CHIP
FR_1487	1	26766267	G	T	ARID1A	nonsense	G927X	0.055	55	LD
FR_149	4	105276103	G	T	TET2	nonsynonymous SNV	A1865S	0.053	57	CHIP
FR_149	8	13091333	G	T	DLC1	nonsense	C1280X	0.056	54	LD
FR_1491	12	111447739	-	T	SH2B3	frameshift	H440fs	0.222	54	LD
FR_1522	4	105261779	T	-	TET2	frameshift	H1325fs	0.056	71	CHIP
FR_1524	17	42849632	G	T	AOC2	nonsense	E636X	0.068	44	LD
FR_153	2	25234373	C	T	DNMT3A	nonsynonymous SNV	R882H	0.265	49	CHIP
FR_1538	2	25240313	G	A	DNMT3A	nonsense	R771X	0.068	44	CHIP
FR_154	2	25239153	C	T	DNMT3A	nonsense	W795X	0.149	67	CHIP
FR_1544	5	150117718	G	A	PDGFRB	nonsense	Q1013X	0.037	108	LD
FR_155	1	1815790	T	C	GNB1	nonsynonymous SNV	K57E	0.044	45	CHIP
FR_156	4	105242907	G	T	TET2	nonsense	G1192X	0.065	46	CHIP
FR_1579	4	105236668	-	ACAAGCTGAG	TET2	frameshift	Q909fs	0.032	63	CHIP
FR_1579	16	3728723	G	T	CREBBP	nonsense	Y2108X	0.051	59	LD
FR_158	4	105261782	G	T	TET2	nonsynonymous SNV	L1326F	0.032	157	CHIP
FR_158	2	237394924	G	T	COL6A3	nonsense	Y124X	0.046	87	LD
FR_158	12	49052208	G	T	KMT2D	nonsense	S492X	0.055	73	LD
FR_1580	2	29532020	G	T	ALK	nonsense	S350X	0.097	31	LD
FR_1586	2	151524578	G	T	NEB	nonsense	Y7437X	0.067	45	LD
FR_159	17	7674257	A	G	TP53	nonsynonymous SNV	Y236H	0.216	37	CHIP
FR_16	4	105269726	CATG	-	TET2	frameshift	N1387fs	0.063	63	CHIP
FR_160	X	40062869	G	T	BCOR	nonsense	Y1350X	0.167	12	CHIP
FR_1604	2	25244230	G	T	DNMT3A	nonsense	Y592X	0.052	77	CHIP
FR_1610	8	58815660	G	T	TOX	nonsense	S357X	0.07	43	LD
FR_1610	4	105234724	C	-	TET2	frameshift	S261fs	0.103	29	CHIP
FR_162	2	25244203	CCAGTCCTCT	-	DNMT3A	frameshift	R598fs	0.055	73	CHIP
FR_163	4	105234311	-	A	TET2	frameshift	R123fs	0.095	42	CHIP
FR_1638	4	105235590	C	T	TET2	nonsense	R550X	0.091	55	CHIP
FR_164	4	105259627	G	A	TET2	nonsynonymous SNV	C1271Y	0.096	52	CHIP
FR_1649	11	108353766	G	A	ATM	nonsynonymous SNV	G2891D	0.098	61	LD
FR_165	X	155116712	-	T	BRCC3	frameshift	L253fs	0.303	33	CHIP
FR_1653	8	23432949	G	A	ENTPD4	nonsense	Q610X	0.294	34	LD
FR_166	X	45063518	C	T	KDM6A	nonsense	Q542X	0.136	22	CHIP
FR_1660	8	116856688	G	A	RAD21	nonsense	Q258X	0.182	11	CHIP
FR_1668	2	25244339	C	G	DNMT3A	splice site	.	0.116	43	CHIP
FR_1674	1	198744139	-	T	PTPRC	frameshift	Y928fs	0.071	56	LD
FR_1683	19	1611811	G	A	TCF3	nonsense	R621X	0.349	43	LD
FR_169	4	105235778	-	G	TET2	frameshift	P612fs	0.059	85	CHIP
FR_1690	2	25243931	G	A	DNMT3A	nonsynonymous SNV	R635W	0.044	45	CHIP
FR_1697	4	125448973	G	T	FAT4	nonsense	E2655X	0.064	47	LD
FR_17	2	25234373	C	T	DNMT3A	nonsynonymous SNV	R882H	0.236	55	CHIP
FR_170	2	25243930	C	T	DNMT3A	nonsynonymous SNV	R635Q	0.094	85	CHIP
FR_1701	2	25240313	G	A	DNMT3A	nonsense	R771X	0.159	69	CHIP
FR_1706	15	90088702	C	T	IDH2	nonsynonymous SNV	R140Q	0.093	43	CHIP
FR_171	2	25234373	C	T	DNMT3A	nonsynonymous SNV	R882H	0.032	63	CHIP
FR_172	2	25244598	A	C	DNMT3A	nonsynonymous SNV	C537G	0.081	37	CHIP
FR_1723	2	25243930	C	T	DNMT3A	nonsynonymous SNV	R635Q	0.279	68	CHIP
FR_173	X	130015020	C	-	BCORL1	frameshift	P750fs	0.061	49	CHIP
FR_174	4	105269673	G	C	TET2	nonsynonymous SNV	G1370R	0.11	82	CHIP
FR_176	2	197402110	T	C	SF3B1	nonsynonymous SNV	K700E	0.028	72	CHIP
FR_1763	4	105237340	G	T	TET2	nonsynonymous SNV	C1133F	0.061	181	CHIP
FR_1767	2	25234373	C	T	DNMT3A	nonsynonymous SNV	R882H	0.043	47	CHIP
FR_177	4	105234177	AC	-	TET2	frameshift	T79fs	0.054	56	CHIP
FR_1776	1	1815790	T	C	GNB1	nonsynonymous SNV	K57E	0.244	41	CHIP
FR_178	2	25236944	-	C	DNMT3A	frameshift	I824fs	0.136	22	CHIP
FR_178	2	25247690	C	T	DNMT3A	nonsense	W305X	0.143	21	CHIP
FR_1782	17	7675088	C	T	TP53	nonsynonymous SNV	R175H	0.102	49	CHIP
FR_1789	4	105234160	GT	-	TET2	frameshift	R73fs	0.055	55	CHIP
FR_179	2	25244203	C	T	DNMT3A	nonsense	W601X	0.208	53	CHIP
FR_1799	2	25234373	C	T	DNMT3A	nonsynonymous SNV	R882H	0.178	45	CHIP
FR_18	2	25246658	A	-	DNMT3A	frameshift	F414fs	0.064	47	CHIP
FR_180	2	25234373	C	T	DNMT3A	nonsynonymous SNV	R882H	0.032	63	CHIP
FR_180	17	60663448	C	T	PPM1D	nonsense	R572X	0.079	38	CHIP
FR_180	7	140781611	C	A	BRAF	nonsynonymous SNV	G466V	0.192	26	CHIP
FR_181	4	105243699	G	T	TET2	nonsynonymous SNV	D1242Y	0.066	76	CHIP
FR_181	17	7675075	A	T	TP53	nonsynonymous SNV	H179Q	0.13	54	CHIP
FR_1811	4	105235154	GC	-	TET2	frameshift	L404fs	0.085	59	CHIP
FR_1819	4	82356559	G	T	HNRNPD	nonsense	Y326X	0.057	53	LD
FR_182	17	60656794	G	T	PPM1D	nonsense	E405X	0.059	51	CHIP
FR_1835	2	25240379	G	A	DNMT3A	nonsynonymous SNV	R749C	0.143	21	CHIP
FR_184	2	197402635	C	G	SF3B1	nonsynonymous SNV	K666N	0.107	56	CHIP
FR_1840	6	108953204	C	T	ARMC2	nonsense	Q590X	0.103	29	LD
FR_185	X	45107496	G	-	KDM6A	frameshift	R1322fs	0.214	70	CHIP
FR_186	7	148829734	C	-	EZH2	frameshift	D160fs	0.2	10	CHIP
FR_1861	2	25243914	AA	-	DNMT3A	frameshift	F640fs	0.093	54	CHIP
FR_1863	9	8340407	C	T	PTPRD	nonsynonymous SNV	R1730Q	0.071	42	LD
FR_188	4	105275451	T	-	TET2	frameshift	G1647fs	0.146	48	CHIP
FR_188	17	76736877	G	A	SRSF2	nonsynonymous SNV	P95L	0.172	29	CHIP
FR_1885	X	45062750	T	G	KDM6A	splice site	.	0.037	80	CHIP
FR_189	4	105242841	C	T	TET2	nonsense	Q1170X	0.134	67	CHIP
FR_19	4	105276053	C	G	TET2	nonsense	S1848X	0.04	75	CHIP
FR_190	20	32433561	AA	-	ASXL1	frameshift	K455fs	0.108	37	CHIP
FR_190	4	105235191	C	T	TET2	nonsense	Q417X	0.173	52	CHIP
FR_191	2	25243930	C	T	DNMT3A	nonsynonymous SNV	R635Q	0.021	94	CHIP
FR_192	15	93014855	G	T	CHD2	nonsense	G1618X	0.051	59	LD
FR_192	4	105269704	A	G	TET2	nonsynonymous SNV	H1380R	0.074	54	CHIP
FR_193	20	32434612	AGAGAGGCGGCCACCACTGCCAT	-	ASXL1	frameshift	R634fs	0.167	24	CHIP
FR_194	1	1815790	T	C	GNB1	nonsynonymous SNV	K57E	0.053	38	CHIP
FR_195	3	9447191	G	T	SETD5	nonsense	E556X	0.086	35	LD
FR_195	1	1815788	C	A	GNB1	nonsynonymous SNV	K57N	0.306	49	CHIP
FR_197	2	25234373	C	T	DNMT3A	nonsynonymous SNV	R882H	0.167	48	CHIP
FR_198	1	150755038	C	T	CTSS	nonsense	W121X	0.25	48	LD
FR_198	4	105272570	A	G	TET2	nonsynonymous SNV	T1397A	0.281	32	CHIP
FR_199	4	105236814	-	TTCTT	TET2	frameshift	Q958fs	0.019	156	CHIP
FR_200	4	105275950	G	T	TET2	nonsense	G1814X	0.073	41	CHIP
FR_201	4	105259627	-	G	TET2	frameshift	C1271fs	0.094	64	CHIP
FR_202	2	25246667	AGGG	-	DNMT3A	frameshift	A410fs	0.085	71	CHIP
FR_203	2	25234421	C	G	DNMT3A	splice site	.	0.082	49	CHIP
FR_205	2	25234362	G	A	DNMT3A	nonsense	Q886X	0.079	38	CHIP
FR_208	2	25234373	C	T	DNMT3A	nonsynonymous SNV	R882H	0.036	55	CHIP
FR_209	X	15820206	G	T	ZRSR2	splice site		0.037	107	CHIP
FR_21	15	90088702	C	T	IDH2	nonsynonymous SNV	R140Q	0.074	27	CHIP
FR_210	4	105243569	G	T	TET2	splice site		0.071	42	CHIP
FR_211	2	25246041	G	A	DNMT3A	nonsense	Q485X	0.143	42	CHIP
FR_212	2	25234373	C	T	DNMT3A	nonsynonymous SNV	R882H	0.033	60	CHIP
FR_214	4	105234958	AC	-	TET2	frameshift	N339fs	0.041	74	CHIP
FR_215	2	25246204	G	A	DNMT3A	nonsynonymous SNV	A462V	0.321	28	CHIP
FR_216	2	25234373	C	T	DNMT3A	nonsynonymous SNV	R882H	0.036	56	CHIP
FR_217	2	25240420	T	C	DNMT3A	nonsynonymous SNV	Y735C	0.081	37	CHIP
FR_218	2	25234373	C	T	DNMT3A	nonsynonymous SNV	R882H	0.025	81	CHIP
FR_219	4	105272628	A	C	TET2	nonsynonymous SNV	H1416P	0.052	58	CHIP
FR_219	10	110577877	A	-	SMC3	frameshift	K105fs	0.188	16	CHIP
FR_22	4	105276211	T	-	TET2	frameshift	F1901fs	0.105	86	CHIP
FR_220	2	25246619	C	T	DNMT3A	splice site	.	0.066	61	CHIP
FR_221	2	25234307	G	A	DNMT3A	nonsynonymous SNV	P904L	0.101	79	CHIP
FR_222	9	5073770	G	T	JAK2	nonsynonymous SNV	V617F	0.45	20	CHIP
FR_224	2	25240439	G	A	DNMT3A	nonsynonymous SNV	R729W	0.111	27	CHIP
FR_225	17	60663182	-	T	PPM1D	frameshift	T483fs	0.042	95	CHIP
FR_225	4	105269640	C	T	TET2	nonsynonymous SNV	R1359C	0.188	85	CHIP
FR_226	11	119278535	T	C	CBL	nonsynonymous SNV	F418S	0.048	63	CHIP
FR_227	4	105241429	G	A	TET2	nonsynonymous SNV	R1167K	0.209	86	CHIP
FR_228	2	25234373	C	T	DNMT3A	nonsynonymous SNV	R882H	0.033	60	CHIP
FR_229	2	25240717	C	T	DNMT3A	nonsynonymous SNV	G699D	0.224	49	CHIP
FR_23	2	25240439	G	A	DNMT3A	nonsynonymous SNV	R729W	0.167	24	CHIP
FR_230	9	5073770	G	T	JAK2	nonsynonymous SNV	V617F	0.107	28	CHIP
FR_230	4	105235461	C	-	TET2	frameshift	P507fs	0.174	92	CHIP
FR_231	X	44873564	G	T	KDM6A	nonsense	G5X	0.057	53	CHIP
FR_232	12	49634052	G	T	PRPF40B	nonsense	E258X	0.048	63	CHIP
FR_233	4	105236838	C	-	TET2	frameshift	Q966fs	0.021	189	CHIP
FR_234	2	25234373	C	T	DNMT3A	nonsynonymous SNV	R882H	0.027	75	CHIP
FR_235	2	25234322	C	T	DNMT3A	nonsynonymous SNV	R899H	0.1	40	CHIP
FR_237	2	197402636	T	C	SF3B1	nonsynonymous SNV	K666R	0.243	37	CHIP
FR_238	4	105276128	T	C	TET2	nonsynonymous SNV	I1873T	0.041	49	CHIP
FR_239	2	25240313	G	A	DNMT3A	nonsense	R771X	0.208	24	CHIP
FR_240	4	105236890	TGGAACC	-	TET2	frameshift	V983fs	0.054	129	CHIP
FR_241	2	25234323	G	A	DNMT3A	nonsynonymous SNV	R899C	0.117	60	CHIP
FR_241	2	25241624	TGCCCACCGTG	-	DNMT3A	frameshift	I670fs	0.135	37	CHIP
FR_242	4	105237145	A	-	TET2	frameshift	Q1068fs	0.217	23	CHIP
FR_243	4	105235590	C	T	TET2	nonsense	R550X	0.024	85	CHIP
FR_244	20	32436622	CT	-	ASXL1	frameshift	L1304fs	0.043	94	CHIP
FR_245	2	25246030	C	-	DNMT3A	frameshift	R488fs	0.107	28	CHIP
FR_245	22	30339253	T	A	SF3A1	splice site		0.154	13	CHIP
FR_246	12	25245347	C	T	KRAS	nonsynonymous SNV	G13D	0.031	64	CHIP
FR_249	10	28590790	G	T	WAC	nonsense	E190X	0.034	208	LD
FR_249	19	12943800	G	T	CALR	nonsense	E381X	0.039	259	CHIP
FR_249	4	105259638	G	T	TET2	nonsynonymous SNV	G1275W	0.103	29	CHIP
FR_249	5	68293100	G	T	PIK3R1	splice site	.	0.125	24	LD
FR_25	2	25246764	G	A	DNMT3A	nonsynonymous SNV	R379C	0.148	27	CHIP
FR_250	4	105236657	T	-	TET2	frameshift	D905fs	0.14	50	CHIP
FR_251	4	105235515	CT	-	TET2	frameshift	L525fs	0.137	102	CHIP
FR_252	1	1815790	T	C	GNB1	nonsynonymous SNV	K57E	0.088	57	CHIP
FR_253	20	32436868	A	T	ASXL1	nonsense	K1386X	0.09	67	CHIP
FR_254	11	118495699	G	A	KMT2A	splice site	.	0.102	49	LD
FR_254	20	32434481	-	T	ASXL1	frameshift	T590fs	0.188	64	CHIP
FR_255	2	25234373	C	T	DNMT3A	nonsynonymous SNV	R882H	0.057	53	CHIP
FR_258	2	25234316	A	C	DNMT3A	nonsynonymous SNV	L901R	0.15	60	CHIP
FR_260	4	105236310	C	T	TET2	nonsense	Q790X	0.15	140	CHIP
FR_261	2	25240439	G	A	DNMT3A	nonsynonymous SNV	R729W	0.103	29	CHIP
FR_262	2	25240439	G	A	DNMT3A	nonsynonymous SNV	R729W	0.133	15	CHIP
FR_265	20	32435074	G	T	ASXL1	nonsense	E788X	0.041	97	CHIP
FR_266	2	25234373	C	T	DNMT3A	nonsynonymous SNV	R882H	0.087	23	CHIP
FR_267	15	90088702	C	T	IDH2	nonsynonymous SNV	R140Q	0.057	35	CHIP
FR_268	7	148817916	CTTT	-	EZH2	frameshift	K395fs	0.407	54	CHIP
FR_27	4	105234090	G	T	TET2	nonsense	G50X	0.094	32	CHIP
FR_270	4	105242865	G	T	TET2	nonsense	E1178X	0.12	75	CHIP
FR_271	20	32434486	C	T	ASXL1	nonsense	Q592X	0.23	87	CHIP
FR_272	19	17831733	G	A	JAK3	nonsynonymous SNV	R916W	0.176	17	LD
FR_272	1	1815790	T	C	GNB1	nonsynonymous SNV	K57E	0.2	25	CHIP
FR_273	1	1815790	T	C	GNB1	nonsynonymous SNV	K57E	0.04	50	CHIP
FR_274	2	25248201	G	-	DNMT3A	frameshift	Q231fs	0.075	40	CHIP
FR_275	4	105276424	G	T	TET2	nonsynonymous SNV	A1972S	0.042	95	CHIP
FR_276	12	49022650	G	T	KMT2D	nonsense	Y5426X	0.048	62	LD
FR_276	2	197402110	T	C	SF3B1	nonsynonymous SNV	K700E	0.114	88	CHIP
FR_277	2	25240327	T	-	DNMT3A	frameshift	K766fs	0.159	44	CHIP
FR_278	15	90088702	C	T	IDH2	nonsynonymous SNV	R140Q	0.033	61	CHIP
FR_279	4	105276442	G	T	TET2	nonsynonymous SNV	V1978L	0.051	59	CHIP
FR_28	2	25240313	G	A	DNMT3A	nonsense	R771X	0.304	46	CHIP
FR_280	2	25234373	C	T	DNMT3A	nonsynonymous SNV	R882H	0.116	69	CHIP
FR_281	17	42322464	T	A	STAT3	nonsynonymous SNV	Y640F	0.064	94	LD
FR_281	2	25240439	G	A	DNMT3A	nonsynonymous SNV	R729W	0.107	28	CHIP
FR_282	2	25240439	G	A	DNMT3A	nonsynonymous SNV	R729W	0.192	26	CHIP
FR_284	20	32434924	G	T	ASXL1	nonsense	G738X	0.222	54	CHIP
FR_285	4	105276128	T	C	TET2	nonsynonymous SNV	I1873T	0.054	56	CHIP
FR_286	2	25234373	C	T	DNMT3A	nonsynonymous SNV	R882H	0.033	61	CHIP
FR_287	2	197402636	T	C	SF3B1	nonsynonymous SNV	K666R	0.404	52	CHIP
FR_288	2	25246777	C	A	DNMT3A	splice site	.	0.222	18	CHIP
FR_289	4	105234764	C	-	TET2	frameshift	I274fs	0.235	17	CHIP
FR_29	12	49637825	G	T	PRPF40B	splice site	.	0.083	36	CHIP
FR_290	2	25244629	G	C	DNMT3A	nonsense	Y526X	0.186	43	CHIP
FR_291	2	25240692	-	C	DNMT3A	frameshift	G707fs	0.13	23	CHIP
FR_292	1	1815790	T	C	GNB1	nonsynonymous SNV	K57E	0.026	77	CHIP
FR_293	2	25247159	C	A	DNMT3A	splice site	.	0.182	22	CHIP
FR_294	2	25234373	C	T	DNMT3A	nonsynonymous SNV	R882H	0.041	49	CHIP
FR_295	2	25236937	T	C	DNMT3A	nonsynonymous SNV	K826R	0.114	35	CHIP
FR_296	X	40074240	G	C	BCOR	nonsense	S369X	0.045	67	CHIP
FR_297	12	25245347	C	T	KRAS	nonsynonymous SNV	G13D	0.138	29	CHIP
FR_299	2	25244218	C	-	DNMT3A	frameshift	R596fs	0.097	31	CHIP
FR_3	4	105235966	C	G	TET2	nonsense	S675X	0.029	104	CHIP
FR_300	20	32434924	G	T	ASXL1	nonsense	G738X	0.169	71	CHIP
FR_301	21	34799322	-	A	RUNX1	nonsense	E289_L290delinsX	0.037	107	CHIP
FR_303	9	5073770	G	T	JAK2	nonsynonymous SNV	V617F	0.044	45	CHIP
FR_304	2	25240714	G	A	DNMT3A	nonsynonymous SNV	P700L	0.041	98	CHIP
FR_306	2	25241618	G	A	DNMT3A	nonsynonymous SNV	R676W	0.356	45	CHIP
FR_307	1	1815790	T	C	GNB1	nonsynonymous SNV	K57E	0.064	47	CHIP
FR_308	12	25245348	C	A	KRAS	nonsynonymous SNV	G13C	0.038	52	CHIP
FR_309	X	155090838	G	T	BRCC3	nonsense	E183X	0.051	78	CHIP
FR_31	15	90088702	C	T	IDH2	nonsynonymous SNV	R140Q	0.04	50	CHIP
FR_310	19	12943812	-	CTTGT	CALR	frameshift	K385fs	0.072	414	CHIP
FR_312	9	5073770	G	T	JAK2	nonsynonymous SNV	V617F	0.111	18	CHIP
FR_313	15	90088702	C	T	IDH2	nonsynonymous SNV	R140Q	0.18	61	CHIP
FR_313	17	76736877	G	T	SRSF2	nonsynonymous SNV	P95H	0.192	26	CHIP
FR_314	2	25236968	G	A	DNMT3A	nonsense	Q816X	0.304	23	CHIP
FR_315	2	25235794	G	C	DNMT3A	nonsense	S837X	0.091	33	CHIP
FR_316	4	105236481	C	T	TET2	nonsense	Q847X	0.088	125	CHIP
FR_316	4	105235032	G	-	TET2	frameshift	G364fs	0.167	48	CHIP
FR_319	9	5073770	G	T	JAK2	nonsynonymous SNV	V617F	0.188	16	CHIP
FR_32	2	25243931	G	A	DNMT3A	nonsynonymous SNV	R635W	0.047	43	CHIP
FR_320	9	5073770	G	T	JAK2	nonsynonymous SNV	V617F	0.179	39	CHIP
FR_321	2	25248210	-	CA	DNMT3A	frameshift	E228fs	0.082	49	CHIP
FR_321	4	105236848	A	-	TET2	frameshift	Q969fs	0.12	100	CHIP
FR_322	2	25243917	G	-	DNMT3A	frameshift	L639fs	0.179	39	CHIP
FR_323	2	25234373	C	T	DNMT3A	nonsynonymous SNV	R882H	0.303	33	CHIP
FR_324	2	25235827	T	C	DNMT3A	splice site	.	0.085	47	CHIP
FR_325	2	25244230	G	T	DNMT3A	nonsense	Y592X	0.042	71	CHIP
FR_328	4	105235232	T	-	TET2	frameshift	V430fs	0.114	44	CHIP
FR_33	4	105261775	-	T	TET2	frameshift	S1324fs	0.042	120	CHIP
FR_330	20	32434430	A	C	ASXL1	splice site		0.088	57	CHIP
FR_331	4	105242928	-	T	TET2	splice site		0.047	64	CHIP
FR_331	13	19993448	G	T	ZMYM2	nonsense	E126X	0.077	39	LD
FR_331	5	90651648	G	T	ADGRV1	nonsense	E1112X	0.077	39	LD
FR_332	2	25240439	G	C	DNMT3A	nonsynonymous SNV	R729G	0.105	38	CHIP
FR_333	4	105269625	AG	-	TET2	frameshift	R1354fs	0.08	75	CHIP
FR_334	1	43352635	T	G	MPL	nonsynonymous SNV	Y591D	0.128	86	CHIP
FR_335	17	7674953	T	C	TP53	nonsynonymous SNV	H193R	0.153	59	CHIP
FR_337	10	110590990	G	T	SMC3	splice site		0.046	65	CHIP
FR_338	2	25235757	-	GGAAAATGCTGGTCTTTGCCCTGCTTTATGGAGTTTGACCTCGTAGTAAT	DNMT3A	nonsense	P849_V850delinsPLLRGQTPX	0.233	30	CHIP
FR_339	10	110596547	G	T	SMC3	nonsense	E705X	0.068	44	CHIP
FR_339	13	77174373	G	T	MYCBP2	nonsense	C1863X	0.071	42	LD
FR_34	4	105269613	G	T	TET2	nonsense	E1350X	0.057	53	CHIP
FR_341	21	34799303	G	T	RUNX1	nonsense	S295X	0.057	53	CHIP
FR_342	X	15331353	A	G	PIGA	nonsynonymous SNV	V193A	0.128	86	CHIP
FR_343	4	105261790	T	C	TET2	nonsynonymous SNV	L1329P	0.108	130	CHIP
FR_343	2	25247750	C	T	DNMT3A	splice site	.	0.167	12	CHIP
FR_344	2	25240718	C	T	DNMT3A	nonsynonymous SNV	G699S	0.054	74	CHIP
FR_345	2	25240302	C	A	DNMT3A	nonsynonymous SNV	E774D	0.14	43	CHIP
FR_346	4	105236898	G	T	TET2	nonsense	G986X	0.043	70	CHIP
FR_347	2	197402110	T	C	SF3B1	nonsynonymous SNV	K700E	0.11	73	CHIP
FR_347	3	7415119	C	T	GRM7	nonsynonymous SNV	T377M	0.13	54	LD
FR_349	X	40073306	G	T	BCOR	nonsense	Y680X	0.083	36	CHIP
FR_35	1	1815790	T	C	GNB1	nonsynonymous SNV	K57E	0.148	27	CHIP
FR_351	4	105235878	AC	-	TET2	frameshift	T646fs	0.025	158	CHIP
FR_352	2	25234373	C	T	DNMT3A	nonsynonymous SNV	R882H	0.031	64	CHIP
FR_353	10	110583383	G	T	SMC3	splice site		0.083	36	CHIP
FR_354	X	15331684	G	T	PIGA	nonsynonymous SNV	L83I	0.073	55	CHIP
FR_356	X	40071677	TG	-	BCOR	frameshift	Q1004fs	0.029	69	CHIP
FR_357	15	90088702	C	T	IDH2	nonsynonymous SNV	R140Q	0.031	64	CHIP
FR_358	2	197402635	C	A	SF3B1	nonsynonymous SNV	K666N	0.043	47	CHIP
FR_360	X	124063115	G	T	STAG2	splice site	.	0.039	103	CHIP
FR_361	2	25234336	GCTCCATGACCGGCCCA	-	DNMT3A	frameshift	L889fs	0.047	64	CHIP
FR_363	2	25234373	C	T	DNMT3A	nonsynonymous SNV	R882H	0.064	47	CHIP
FR_364	2	197402110	T	C	SF3B1	nonsynonymous SNV	K700E	0.103	78	CHIP
FR_365	2	25234373	C	T	DNMT3A	nonsynonymous SNV	R882H	0.03	67	CHIP
FR_366	2	25247710	T	A	DNMT3A	nonsense	K299X	0.188	16	CHIP
FR_368	12	49636781	G	T	PRPF40B	nonsense	E498X	0.098	41	CHIP
FR_369	2	25246714	-	T	DNMT3A	frameshift	T395fs	0.25	36	CHIP
FR_370	4	105234483	ATTCTGA	-	TET2	frameshift	I181fs	0.141	64	CHIP
FR_371	20	32434600	CACCACTGCCATAGAGAGGCGGC	-	ASXL1	frameshift	H630fs	0.067	30	CHIP
FR_372	17	76736877	G	T	SRSF2	nonsynonymous SNV	P95H	0.067	30	CHIP
FR_372	4	105241418	C	-	TET2	frameshift	I1163fs	0.153	85	CHIP
FR_373	4	105236527	-	G	TET2	frameshift	L862fs	0.269	93	CHIP
FR_374	20	32434904	-	AC	ASXL1	frameshift	L731fs	0.326	92	CHIP
FR_375	20	32433492	C	T	ASXL1	nonsense	Q432X	0.275	40	CHIP
FR_376	4	105272603	G	T	TET2	nonsense	G1408X	0.049	41	CHIP
FR_376	2	25234373	C	T	DNMT3A	nonsynonymous SNV	R882H	0.118	51	CHIP
FR_377	15	90088702	C	T	IDH2	nonsynonymous SNV	R140Q	0.102	59	CHIP
FR_378	X	155120097	G	T	BRCC3	nonsense	E300X	0.059	51	CHIP
FR_38	11	119278544	G	T	CBL	nonsynonymous SNV	C421F	0.059	68	CHIP
FR_380	2	25234374	G	A	DNMT3A	nonsynonymous SNV	R882C	0.307	88	CHIP
FR_381	2	25234374	G	A	DNMT3A	nonsynonymous SNV	R882C	0.222	45	CHIP
FR_382	10	43102509	G	T	RET	nonsense	E169X	0.071	42	LD
FR_384	10	68736908	G	T	CCAR1	nonsense	G36X	0.034	117	LD
FR_385	10	68788047	G	T	CCAR1	nonsense	G1001X	0.024	164	LD
FR_386	10	87894025	A	G	PTEN	nonsynonymous SNV	Y27C	0.077	39	LD
FR_387	10	89003098	G	T	FAS	nonsense	G34X	0.06	50	LD
FR_388	10	96982156	G	T	LCOR	nonsense	E566X	0.062	48	LD
FR_389	10	110118605	G	T	ADD3	nonsense	G196X	0.1	30	LD
FR_39	2	25240312	C	T	DNMT3A	nonsynonymous SNV	R771Q	0.091	33	CHIP
FR_390	11	36575381	G	T	RAG1	nonsense	E693X	0.067	45	LD
FR_391	11	36593797	G	T	RAG2	nonsense	C124X	0.067	45	LD
FR_392	11	108331957	G	T	ATM	nonsense	E2570X	0.047	64	LD
FR_393	11	108345819	G	A	ATM	nonsynonymous SNV	R2832H	0.062	64	LD
FR_395	11	117999468	G	T	IL10RA	nonsense	E522X	0.079	38	LD
FR_396	11	118476804	G	T	KMT2A	splice site	.	0.058	52	LD
FR_397	11	118480239	G	T	KMT2A	splice site	.	0.081	37	LD
FR_398	11	118495842	G	T	KMT2A	nonsense	G1836X	0.047	64	LD
FR_399	11	118496368	G	T	KMT2A	splice site	.	0.06	50	LD
FR_4	4	105243630	C	G	TET2	nonsynonymous SNV	H1219D	0.182	33	CHIP
FR_400	11	118502397	G	T	KMT2A	splice site	.	0.06	50	LD
FR_401	11	118503807	G	T	KMT2A	nonsense	G2639X	0.068	44	LD
FR_402	12	49040307	G	A	KMT2D	nonsynonymous SNV	S2488L	0.049	81	LD
FR_403	12	49040457	G	T	KMT2D	nonsense	S2438X	0.032	124	LD
FR_404	12	49040565	G	T	KMT2D	nonsense	S2402X	0.04	101	LD
FR_405	12	49047992	G	T	KMT2D	nonsense	C1403X	0.088	34	LD
FR_407	12	49054139	C	T	KMT2D	nonsynonymous SNV	R171H	0.086	35	LD
FR_408	12	56605309	G	A	BAZ2A	nonsense	R838X	0.135	89	LD
FR_41	7	148826479	G	T	EZH2	nonsense	C294X	0.054	56	CHIP
FR_412	12	121805985	AAGCACC	-	SETD1B	frameshift	K142fs	0.044	91	LD
FR_413	12	121827969	G	T	SETD1B	nonsense	E1833X	0.111	36	LD
FR_414	12	123673672	G	T	TCTN2	nonsense	E109X	0.059	51	LD
FR_415	12	124342064	G	T	NCOR2	nonsense	Y1649X	0.094	32	LD
FR_416	13	20066850	G	T	ZMYM2	splice site	.	0.094	32	LD
FR_417	13	40559842	G	A	FOXO1	nonsynonymous SNV	S550L	0.341	44	LD
FR_418	13	44574586	G	A	TSC22D1	nonsense	Q497X	0.22	41	LD
FR_419	13	77261173	G	T	MYCBP2	nonsense	S617X	0.057	53	LD
FR_42	4	105236868	C	T	TET2	nonsense	Q976X	0.258	93	CHIP
FR_420	14	21393899	G	A	CHD8	nonsense	Q1966X	0.088	34	LD
FR_421	14	21403623	G	T	CHD8	nonsense	C1116X	0.06	50	LD
FR_422	14	32821918	G	T	AKAP6	nonsense	E1369X	0.06	50	LD
FR_423	14	32823937	G	T	AKAP6	nonsense	E2042X	0.143	21	LD
FR_424	14	32824600	G	T	AKAP6	nonsense	G2263X	0.071	42	LD
FR_425	14	99175442	G	T	BCL11B	nonsense	S465X	0.077	39	LD
FR_426	15	25721865	-	A	ATP10A	frameshift	K385fs	0.121	33	LD
FR_428	15	41696193	G	T	MGA	nonsense	E395X	0.057	53	LD
FR_429	15	57091849	G	T	TCF12	nonsense	E95X	0.095	42	LD
FR_43	X	130015044	G	T	BCORL1	nonsense	E758X	0.103	29	CHIP
FR_430	15	57219546	G	T	TCF12	nonsense	G9X	0.073	41	LD
FR_431	15	66436849	C	T	MAP2K1	nonsynonymous SNV	A132V	0.071	42	LD
FR_432	15	92929092	G	T	CHD2	splice site	.	0.028	145	LD
FR_433	15	92944414	G	T	CHD2	splice site	.	0.103	29	LD
FR_434	15	92946037	G	T	CHD2	splice site	.	0.04	101	LD
FR_435	15	92998544	C	T	CHD2	nonsense	Q1311X	0.032	126	LD
FR_436	16	2076067	G	T	TSC2	splice site	.	0.06	50	LD
FR_438	16	2086202	G	T	TSC2	nonsense	E1558X	0.06	50	LD
FR_439	16	3757977	G	T	CREBBP	nonsense	Y1147X	0.073	41	LD
FR_44	2	25247751	T	C	DNMT3A	splice site	.	0.167	12	CHIP
FR_441	16	3773755	G	T	CREBBP	nonsense	S820X	0.136	22	LD
FR_442	16	10908124	G	T	CIITA	nonsense	G878X	0.071	42	LD
FR_444	17	16065518	G	A	NCOR1	nonsense	Q1640X	0.064	47	LD
FR_445	17	31360587	C	T	NF1	nonsynonymous SNV	S2754F	0.067	60	LD
FR_446	17	31988335	G	T	SUZ12	nonsense	E347X	0.061	66	LD
FR_447	17	31998713	G	T	SUZ12	nonsense	G644X	0.056	54	LD
FR_449	17	42210194	G	C	STAT5B	nonsynonymous SNV	T628S	0.05	60	LD
FR_45	2	25234373	C	T	DNMT3A	nonsynonymous SNV	R882H	0.043	47	CHIP
FR_450	17	42210194	G	C	STAT5B	nonsynonymous SNV	T628S	0.039	76	LD
FR_451	17	42210195	T	A	STAT5B	nonsynonymous SNV	T628S	0.089	45	LD
FR_452	17	42216054	G	A	STAT5B	nonsynonymous SNV	A478V	0.071	42	LD
FR_453	17	42217239	G	A	STAT5B	nonsynonymous SNV	S434L	0.087	46	LD
FR_454	17	42322464	T	A	STAT3	nonsynonymous SNV	Y640F	0.051	118	LD
FR_455	17	42322464	T	A	STAT3	nonsynonymous SNV	Y640F	0.059	51	LD
FR_456	17	42849600	G	T	AOC2	splice site	.	0.083	36	LD
FR_457	18	70325968	G	T	SOCS6	nonsense	E434X	0.075	40	LD
FR_458	19	1428890	G	T	DAZAP1	nonsense	G199X	0.034	119	LD
FR_46	4	105243615	C	G	TET2	nonsynonymous SNV	R1214G	0.333	66	CHIP
FR_460	19	1623952	G	T	TCF3	nonsense	S183X	0.081	37	LD
FR_461	19	1632085	G	T	TCF3	nonsense	S84X	0.071	42	LD
FR_463	19	6828814	G	T	VAV1	splice site	.	0.067	45	LD
FR_463	19	34430642	G	T	UBA2	nonsense	G69X	0.073	41	LD
FR_464	19	6833719	G	T	VAV1	nonsense	G573X	0.048	62	LD
FR_465	19	6853080	G	T	VAV1	splice site	.	0.068	44	LD
FR_466	19	6857053	G	T	VAV1	splice site	.	0.075	40	LD
FR_467	19	10989387	C	T	SMARCA4	nonsense	R397X	0.068	44	LD
FR_468	19	10991324	G	T	SMARCA4	splice site	.	0.065	46	LD
FR_469	19	10996294	G	T	SMARCA4	nonsense	E559X	0.048	63	LD
FR_47	4	105276424	G	T	TET2	nonsynonymous SNV	A1972S	0.048	84	CHIP
FR_470	19	11059886	G	T	SMARCA4	splice site	.	0.158	19	LD
FR_471	19	34450365	G	T	UBA2	splice site	.	0.097	31	LD
FR_472	19	34460563	G	T	UBA2	nonsense	E499X	0.033	123	LD
FR_473	19	41906709	G	T	ARHGEF1	nonsense	E888X	0.051	78	LD
FR_474	19	54144282	G	T	CNOT3	nonsense	E145X	0.046	87	LD
FR_475	19	55948053	G	T	NLRP8	nonsense	E51X	0.077	39	LD
FR_476	19	55948131	G	T	NLRP8	nonsense	E77X	0.07	43	LD
FR_477	19	55954926	G	T	NLRP8	nonsense	E290X	0.071	42	LD
FR_478	19	55955514	G	A	NLRP8	nonsynonymous SNV	A486T	0.059	51	LD
FR_48	2	25243931	G	A	DNMT3A	nonsynonymous SNV	R635W	0.053	38	CHIP
FR_480	22	22895377	C	T	IGLL5	nonsense	Q110X	0.042	118	LD
FR_481	22	25032670	G	T	KIAA1671	nonsense	E535X	0.064	47	LD
FR_482	22	28725278	G	A	CHEK2	nonsense	R137X	0.107	75	LD
FR_484	22	36932842	C	T	CSF2RB	nonsense	R364X	0.059	51	LD
FR_485	22	41178279	C	T	EP300	nonsense	Q2190X	0.097	31	LD
FR_486	1	6529049	G	T	NOL9	nonsense	Y590X	0.052	115	LD
FR_486	7	83154811	G	T	PCLO	nonsense	C610X	0.054	74	LD
FR_486	3	6861524	G	T	GRM7	nonsense	E46X	0.098	41	LD
FR_487	3	9470726	G	T	SETD5	nonsense	G998X	0.054	56	LD
FR_488	3	35721751	C	T	ARPP21	nonsynonymous SNV		0.219	155	LD
FR_489	3	47103385	G	T	SETD2	nonsynonymous SNV	F1626L	0.062	48	LD
FR_49	17	76736877	G	T	SRSF2	nonsynonymous SNV	P95H	0.08	25	CHIP
FR_490	3	47120721	G	T	SETD2	nonsense	Y1305X	0.13	23	LD
FR_492	3	50256263	G	A	GNAI2	nonsynonymous SNV	R179H	0.081	37	LD
FR_493	3	58138281	G	T	FLNB	splice site	.	0.054	56	LD
FR_495	3	58146043	G	T	FLNB	nonsense	G1850X	0.07	43	LD
FR_496	3	101654808	G	T	ZBTB11	nonsense	Y735X	0.081	37	LD
FR_497	3	101857127	G	T	NFKBIZ	nonsense	E627X	0.079	38	LD
FR_498	3	142465172	G	T	ATR	nonsense	Y2322X	0.029	136	LD
FR_499	3	142561353	G	T	ATR	nonsense	C413X	0.073	41	LD
FR_5	17	7673803	G	A	TP53	nonsynonymous SNV	R273C	0.075	53	CHIP
FR_50	X	15331633	G	T	PIGA	nonsynonymous SNV	Q100K	0.049	61	CHIP
FR_500	3	183508380	G	T	KLHL6	nonsense	Y196X	0.061	49	LD
FR_502	4	24537067	G	T	DHX15	nonsense	Y631X	0.071	42	LD
FR_506	4	108089145	G	T	LEF1	nonsense	S176X	0.067	45	LD
FR_507	4	124670525	G	A	ANKRD50	nonsynonymous SNV	R918W	0.05	60	LD
FR_508	4	125321080	G	T	FAT4	nonsense	E1557X	0.051	59	LD
FR_509	4	125415807	G	T	FAT4	splice site	.	0.059	68	LD
FR_510	4	125416538	G	T	FAT4	nonsynonymous SNV	A2312S	0.045	67	LD
FR_511	4	125448613	G	T	FAT4	nonsense	E2535X	0.068	44	LD
FR_513	4	125451742	C	T	FAT4	nonsense	Q3578X	0.174	46	LD
FR_514	4	125468736	G	T	FAT4	nonsynonymous SNV	G4044C	0.053	57	LD
FR_515	4	148081381	G	T	NR3C2	nonsense	S973X	0.054	56	LD
FR_516	4	148081400	G	A	NR3C2	nonsense	Q967X	0.036	111	LD
FR_517	4	148152526	G	T	NR3C2	nonsense	S818X	0.036	112	LD
FR_517	5	151544778	G	A	FAT2	nonsense	R2117X	0.095	42	LD
FR_518	4	186603475	T	-	FAT1	frameshift	Q3684fs	0.341	44	LD
FR_519	4	186609902	C	T	FAT1	nonsynonymous SNV	V3323I	0.088	34	LD
FR_52	X	40074218	G	T	BCOR	nonsense	Y376X	0.055	55	CHIP
FR_520	4	186633813	G	T	FAT1	nonsense	Y1398X	0.056	54	LD
FR_521	5	68296170	G	A	PIK3R1	splice site	.	0.056	54	LD
FR_522	5	88729235	G	T	MEF2C	nonsense	S316X	0.06	67	LD
FR_523	5	90637724	G	T	ADGRV1	splice site	.	0.075	40	LD
FR_524	5	90643802	G	T	ADGRV1	splice site	.	0.048	62	LD
FR_525	5	90658210	A	T	ADGRV1	nonsense	R1562X	0.036	112	LD
FR_526	5	90683697	C	T	ADGRV1	nonsense	Q1926X	0.053	57	LD
FR_527	5	90783228	G	T	ADGRV1	nonsense	G4446X	0.091	33	LD
FR_528	5	132486999	G	A	IRF1	nonsense	R107X	0.102	49	LD
FR_529	5	134138165	G	A	TCF7	splice site	.	0.061	99	LD
FR_53	4	105235983	T	-	TET2	frameshift	F681fs	0.16	75	CHIP
FR_530	5	143298713	G	T	NR3C1	nonsense	S616X	0.136	22	LD
FR_532	5	150121008	G	T	PDGFRB	nonsense	C822X	0.045	66	LD
FR_533	5	150121243	G	T	PDGFRB	nonsense	Y808X	0.061	49	LD
FR_534	5	150125559	G	A	PDGFRB	nonsense	R565X	0.052	58	LD
FR_535	5	150135619	G	T	PDGFRB	nonsense	C100X	0.046	65	LD
FR_536	5	157095370	G	T	HAVCR2	nonsense	Y204X	0.07	43	LD
FR_538	5	158708110	G	T	EBF1	nonsense	S538X	0.049	82	LD
FR_539	6	348275	G	T	DUSP22	splice site	.	0.033	120	LD
FR_54	17	60663168	C	A	PPM1D	nonsense	C478X	0.057	87	CHIP
FR_540	6	348894	G	A	DUSP22	nonsense	W187X	0.196	148	LD
FR_541	6	14133648	G	A	CD83	splice site	.	0.31	42	LD
FR_542	6	33662910	G	T	ITPR3	splice site	.	0.1	30	LD
FR_543	6	33669023	G	T	ITPR3	nonsense	E686X	0.068	44	LD
FR_544	6	33673619	G	A	ITPR3	nonsynonymous SNV	R986H	0.068	44	LD
FR_545	6	33691076	G	T	ITPR3	nonsense	E2398X	0.049	61	LD
FR_546	6	35457967	G	T	FANCE	nonsense	E318X	0.057	53	LD
FR_547	6	87261720	-	G	ZNF292	frameshift	L2697fs	0.333	30	LD
FR_549	6	117310173	G	T	ROS1	nonsense	Y2114X	0.073	41	LD
FR_55	2	25245267	A	-	DNMT3A	frameshift	C514fs	0.088	34	CHIP
FR_550	6	117319984	G	A	ROS1	nonsynonymous SNV	R1942W	0.327	52	LD
FR_552	6	117394192	A	C	ROS1	nonsense	Y378X	0.12	25	LD
FR_554	6	131693551	C	T	ENPP3	nonsense	R447X	0.34	100	LD
FR_555	6	135190343	G	T	MYB	nonsense	G175X	0.048	83	LD
FR_556	6	135194462	T	C	MYB	splice site	.	0.051	59	LD
FR_557	6	135200289	G	T	MYB	splice site	.	0.1	30	LD
FR_558	6	137871524	T	-	TNFAIP3	splice site	.	0.091	33	LD
FR_559	6	137878931	G	T	TNFAIP3	nonsense	E496X	0.067	45	LD
FR_56	2	25247127	G	T	DNMT3A	nonsense	S349X	0.257	70	CHIP
FR_560	6	138885505	G	T	ECT2L	splice site	.	0.07	43	LD
FR_561	6	152140078	G	A	SYNE1	nonsense	Q8444X	0.06	50	LD
FR_562	6	152293710	G	A	SYNE1	nonsynonymous SNV	R5964C	0.344	32	LD
FR_563	6	152447578	C	T	SYNE1	nonsense	W1183X	0.06	50	LD
FR_564	6	152453608	C	T	SYNE1	nonsynonymous SNV	R1002Q	0.094	32	LD
FR_565	6	152472363	G	T	SYNE1	nonsense	Y467X	0.059	51	LD
FR_566	6	157110562	G	T	ARID1B	splice site	.	0.059	51	LD
FR_567	6	157148764	C	T	ARID1B	nonsense	R885X	0.071	42	LD
FR_568	6	157148803	G	T	ARID1B	nonsense	G898X	0.057	70	LD
FR_569	6	157200918	G	T	ARID1B	nonsense	G1429X	0.043	70	LD
FR_57	7	148814060	C	A	EZH2	nonsense	E579X	0.064	47	CHIP
FR_570	6	161092009	G	T	MAP3K4	splice site	.	0.103	29	LD
FR_571	6	161106513	G	T	MAP3K4	splice site	.	0.075	40	LD
FR_572	7	14630255	G	T	DGKB	nonsense	S383X	0.053	76	LD
FR_573	7	82827923	-	AA	PCLO	frameshift	N4765fs	0.314	35	LD
FR_574	7	82916730	G	T	PCLO	nonsense	C3752X	0.083	36	LD
FR_575	7	82952017	G	T	PCLO	nonsense	S2979X	0.068	44	LD
FR_576	7	82952980	G	T	PCLO	nonsense	S2658X	0.061	49	LD
FR_577	7	152145254	G	C	KMT2C	nonsense	Y4691X	0.058	52	LD
FR_578	7	152148139	G	T	KMT2C	nonsense	C4596X	0.069	58	LD
FR_579	7	152163121	G	A	KMT2C	nonsense	Q3486X	0.068	234	LD
FR_58	4	105276128	T	C	TET2	nonsynonymous SNV	I1873T	0.083	48	CHIP
FR_580	8	10610289	G	A	RP1L1	nonsynonymous SNV	A1270V	0.075	40	LD
FR_581	8	13098428	G	T	DLC1	nonsense	Y1046X	0.053	57	LD
FR_582	8	13098428	G	T	DLC1	nonsense	Y1046X	0.07	43	LD
FR_584	8	102281388	G	T	UBR5	nonsense	S1943X	0.073	41	LD
FR_585	8	102347039	G	T	UBR5	nonsense	S147X	0.071	42	LD
FR_586	9	8338921	C	T	PTPRD	splice site	.	0.056	54	LD
FR_588	9	21334062	G	T	KLHL9	nonsense	C266X	0.049	61	LD
FR_589	9	36234106	G	A	GNE	nonsynonymous SNV	R266W	0.073	41	LD
FR_59	11	119278229	A	G	CBL	nonsynonymous SNV	N387D	0.029	104	CHIP
FR_590	9	36246117	C	T	GNE	nonsynonymous SNV	R177H	0.103	29	LD
FR_591	9	36276962	G	T	GNE	nonsense	Y27X	0.07	43	LD
FR_592	9	37002722	G	T	PAX5	nonsense	S177X	0.054	56	LD
FR_593	9	37020692	G	T	PAX5	nonsense	C52X	0.048	63	LD
FR_594	9	37429731	G	T	GRHPR	splice site	.	0.075	40	LD
FR_595	9	76705101	C	-	PRUNE2	frameshift	P2391fs	0.118	34	LD
FR_596	9	76706242	G	T	PRUNE2	nonsense	S2011X	0.054	56	LD
FR_597	9	76707254	G	A	PRUNE2	nonsense	Q1674X	0.073	41	LD
FR_598	9	95447062	G	T	PTCH1	nonsense	C1398X	0.081	37	LD
FR_599	9	130863021	G	A	ABL1	nonsynonymous SNV	V270M	0.048	62	LD
FR_6	2	25234373	C	T	DNMT3A	nonsynonymous SNV	R882H	0.127	63	CHIP
FR_60	2	25241659	-	AA	DNMT3A	frameshift	A662fs	0.034	87	CHIP
FR_600	9	130874881	C	T	ABL1	nonsense	R367X	0.043	70	LD
FR_601	9	131127720	G	T	NUP214	splice site	.	0.125	24	LD
FR_602	9	131132602	C	T	NUP214	nonsense	Q224X	0.053	76	LD
FR_603	9	131133105	G	T	NUP214	splice site	.	0.062	48	LD
FR_604	9	131150634	G	T	NUP214	nonsense	E716X	0.081	37	LD
FR_605	9	131174108	G	T	NUP214	nonsense	E983X	0.088	34	LD
FR_606	9	132911024	G	T	TSC1	nonsense	Y373X	0.048	83	LD
FR_607	9	136506789	G	T	NOTCH1	nonsense	C1276X	0.061	49	LD
FR_608	9	136517825	G	T	NOTCH1	nonsense	C456X	0.136	22	LD
FR_609	X	41141381	C	T	USP9X	nonsense	R371X	0.049	61	LD
FR_610	X	41168190	G	T	USP9X	nonsense	E870X	0.083	36	LD
FR_611	X	41170614	G	T	USP9X	nonsense	G1008X	0.055	55	LD
FR_612	X	41345179	G	T	DDX3X	splice site	.	0.061	66	LD
FR_613	X	41346602	C	T	DDX3X	nonsynonymous SNV	T532M	0.041	74	LD
FR_614	X	77600452	G	T	ATRX	nonsense	Y1893X	0.053	57	LD
FR_615	X	80690084	G	T	BRWD3	nonsense	S1204X	0.06	50	LD
FR_616	X	80695965	-	A	BRWD3	nonsense	D1032_F1033delinsX	0.049	81	LD
FR_617	X	153774728	C	T	PLXNB3	nonsynonymous SNV	R1285W	0.048	62	LD
FR_618	1	10623122	G	T	PEX14	splice site	.	0.097	31	LD
FR_619	1	15848077	G	T	SPEN	nonsense	E4X	0.06	67	LD
FR_622	1	26773590	G	T	ARID1A	nonsense	G1293X	0.071	42	LD
FR_623	1	26780370	C	T	ARID1A	nonsense	R2158X	0.041	74	LD
FR_624	1	85267916	G	T	BCL10	nonsense	S138X	0.065	46	LD
FR_626	1	119968105	G	T	NOTCH2	nonsense	C412X	0.037	107	LD
FR_628	1	150942583	G	T	SETDB1	nonsense	G190X	0.073	41	LD
FR_63	4	105235437	C	-	TET2	frameshift	P499fs	0.054	74	CHIP
FR_630	1	198694173	G	T	PTPRC	nonsense	G86X	0.045	66	LD
FR_632	1	226647181	G	T	ITPKB	nonsense	C744X	0.107	28	LD
FR_633	10	8055791	G	T	GATA3	nonsense	E46X	0.043	92	LD
FR_634	2	25744364	-	C	ASXL2	frameshift	A658fs	0.075	40	LD
FR_635	2	29193426	G	T	ALK	nonsense	S1554X	0.031	127	LD
FR_637	2	29695004	G	T	ALK	nonsense	C266X	0.067	45	LD
FR_638	2	70663478	G	A	ADD2	nonsense	R710X	0.068	59	LD
FR_639	2	140353012	G	T	LRP1B	nonsense	S3864X	0.083	48	LD
FR_64	4	105235941	-	T	TET2	frameshift	H667fs	0.024	123	CHIP
FR_64	2	60922267	G	T	REL	nonsynonymous SNV	R499I	0.081	37	LD
FR_641	2	140485508	G	A	LRP1B	nonsynonymous SNV	A3087V	0.067	45	LD
FR_643	2	151537956	G	T	NEB	nonsense	Y7006X	0.036	111	LD
FR_645	2	213022076	G	T	IKZF2	nonsense	S210X	0.121	33	LD
FR_646	2	213022116	TG	-	IKZF2	frameshift	H170fs	0.115	26	LD
FR_647	2	237365818	G	T	COL6A3	nonsense	Y1906X	0.065	62	LD
FR_649	11	108244882	G	T	ATM	nonsense	E253X	0.111	27	LD
FR_65	X	45069696	G	T	KDM6A	nonsense	G681X	0.037	81	CHIP
FR_650	11	108252816	G	T	ATM	splice site	.	0.059	68	LD
FR_651	11	118472165	G	T	KMT2A	nonsense	G336X	0.055	55	LD
FR_652	12	49051515	G	T	KMT2D	nonsense	S723X	0.067	60	LD
FR_653	12	65238562	G	T	LEMD3	nonsense	G586X	0.077	39	LD
FR_654	14	32433611	G	T	AKAP6	nonsense	E40X	0.052	58	LD
FR_655	15	92997037	G	T	CHD2	nonsense	E1226X	0.082	49	LD
FR_656	16	2083715	G	T	TSC2	nonsense	E1302X	0.077	39	LD
FR_657	17	16070191	G	T	NCOR1	nonsense	S1496X	0.075	40	LD
FR_659	19	6586028	G	A	CD70	nonsynonymous SNV	R192C	0.078	51	LD
FR_660	19	6586028	G	A	CD70	nonsynonymous SNV	R192C	0.067	45	LD
FR_661	22	25029188	G	T	KIAA1671	nonsense	E397X	0.083	36	LD
FR_663	22	25177347	G	T	KIAA1671	splice site	.	0.08	50	LD
FR_665	X	77557491	G	T	ATRX	nonsense	S2220X	0.036	111	LD
FR_666	X	153770610	G	T	PLXNB3	nonsense	E660X	0.06	50	LD
FR_668	11	128489375	G	T	ETS1	nonsense	C150X	0.034	88	LD
FR_67	X	15324831	G	T	PIGA	nonsynonymous SNV	P341Q	0.056	54	CHIP
FR_670	5	90783881	G	T	ADGRV1	nonsense	G4493X	0.086	35	LD
FR_671	9	21333508	G	T	KLHL9	nonsense	S451X	0.097	31	LD
FR_672	10	43116647	G	T	RET	nonsense	E734X	0.029	136	LD
FR_674	13	19993841	G	T	ZMYM2	nonsense	G257X	0.05	60	LD
FR_675	17	16117962	G	A	NCOR1	nonsense	Q661X	0.069	58	LD
FR_676	22	25040602	G	T	KIAA1671	nonsense	G1158X	0.053	57	LD
FR_677	X	21591048	C	T	CNKSR2	nonsense	R562X	0.073	109	LD
FR_678	X	31173581	G	T	DMD	nonsense	S3429X	0.055	73	LD
FR_679	X	32389614	G	A	DMD	nonsense	Q1469X	0.091	33	LD
FR_68	2	25245256	G	T	DNMT3A	nonsense	C517X	0.05	60	CHIP
FR_680	22	41162780	G	T	EP300	splice site	.	0.184	76	LD
FR_681	X	153774704	A	G	PLXNB3	splice site	.	0.039	103	LD
FR_682	4	25833558	G	T	SEL1L3	nonsense	S291X	0.111	36	LD
FR_683	5	151544372	G	T	FAT2	nonsense	S2252X	0.065	46	LD
FR_684	16	2088427	AAGCCGCCTCTGCCTTCAGATCTGCGAGG	-	TSC2	frameshift	I1754fs	0.176	17	LD
FR_685	16	67612045	ACCACACA	-	CTCF	frameshift	R292fs	0.022	138	LD
FR_686	11	118494693	G	T	KMT2A	splice site	.	0.065	46	LD
FR_687	12	121819865	C	T	SETD1B	nonsense	R1251X	0.071	42	LD
FR_688	6	335142	C	T	DUSP22	nonsynonymous SNV	A56V	0.263	118	LD
FR_689	6	117318186	A	G	ROS1	splice site	.	0.308	26	LD
FR_69	2	25247685	G	-	DNMT3A	frameshift	P307fs	0.167	18	CHIP
FR_690	1	26780130	G	T	ARID1A	nonsense	E2078X	0.068	44	LD
FR_692	X	41141054	G	T	USP9X	nonsense	E287X	0.035	115	LD
FR_693	9	95506507	G	T	PTCH1	nonsense	C98X	0.053	57	LD
FR_694	10	96616653	G	T	PIK3AP1	nonsense	S667X	0.075	40	LD
FR_695	13	77185175	G	T	MYCBP2	nonsense	C1549X	0.049	82	LD
FR_696	8	13499346	T	-	DLC1	frameshift	K242fs	0.061	49	LD
FR_697	10	68789709	G	T	CCAR1	splice site	.	0.027	182	LD
FR_698	4	25788268	C	A	SEL1L3	nonsense	E725X	0.263	19	LD
FR_699	6	33684041	G	T	ITPR3	nonsense	E1604X	0.25	12	LD
FR_7	4	105259734	A	-	TET2	frameshift	R1307fs	0.297	64	CHIP
FR_700	14	32732496	G	T	AKAP6	nonsense	E1015X	0.064	47	LD
FR_701	22	41137666	G	T	EP300	nonsense	E546X	0.052	58	LD
FR_702	12	49046614	G	T	KMT2D	nonsense	C1471X	0.089	45	LD
FR_703	14	21391474	G	A	CHD8	nonsense	R2352X	0.343	35	LD
FR_73	4	105269662	G	A	TET2	nonsynonymous SNV	R1366H	0.2	80	CHIP
FR_737	11	108345817	C	-	ATM	frameshift	F2831fs	0.075	53	LD
FR_737	X	41345481	ACAG	-	DDX3X	frameshift	T416fs	0.268	97	LD
FR_739	17	39791523	A	C	IKZF3	nonsynonymous SNV	L162R	0.279	43	LD
FR_74	4	105242911	G	A	TET2	nonsynonymous SNV	C1193Y	0.063	79	CHIP
FR_75	4	105259714	T	C	TET2	nonsynonymous SNV	F1300S	0.034	87	CHIP
FR_76	4	105275056	C	T	TET2	nonsense	R1516X	0.264	87	CHIP
FR_76	22	28734401	A	T	CHEK2	splice site	.	0.275	51	LD
FR_765	4	105242904	C	T	TET2	nonsense	Q1191X	0.1	80	CHIP
FR_766	21	38445489	C	T	ERG	nonsynonymous SNV	V51I	0.077	65	LD
FR_767	4	105236521	AA	-	TET2	frameshift	Q860fs	0.213	61	CHIP
FR_769	20	32435134	C	-	ASXL1	frameshift	P808fs	0.054	93	CHIP
FR_77	8	116858363	T	-	RAD21	frameshift	E157fs	0.2	10	CHIP
FR_773	4	105235206	G	T	TET2	nonsense	G422X	0.167	54	CHIP
FR_78	12	49630602	C	-	PRPF40B	frameshift	P21fs	0.12	25	CHIP
FR_8	15	90088702	C	T	IDH2	nonsynonymous SNV	R140Q	0.04	50	CHIP
FR_80	19	12943758	CTTAAGGAGGAGGAAGAAGACAAGAAACGCAAAGAGGA	-	CALR	frameshift	L367fs	0.088	228	CHIP
FR_800	9	5073770	G	T	JAK2	nonsynonymous SNV	V617F	0.212	33	CHIP
FR_804	17	60663078	T	-	PPM1D	frameshift	N448fs	0.068	73	CHIP
FR_804	19	1418207	CT	-	DAZAP1	frameshift	T25fs	0.081	37	LD
FR_809	2	140495683	G	T	LRP1B	nonsense	C2972X	0.115	26	LD
FR_81	4	105243637	G	T	TET2	nonsynonymous SNV	C1221F	0.075	40	CHIP
FR_810	4	105243616	G	A	TET2	nonsynonymous SNV	R1214Q	0.067	89	CHIP
FR_82	X	15331746	T	C	PIGA	nonsynonymous SNV	E62G	0.034	87	CHIP
FR_828	4	105275258	C	-	TET2	frameshift	S1583fs	0.13	23	CHIP
FR_83	4	105275065	G	T	TET2	nonsense	G1519X	0.077	39	CHIP
FR_830	2	237394811	G	T	COL6A3	nonsense	S162X	0.056	54	LD
FR_836	19	12943783	AACGCAAAGA	-	CALR	frameshift	K375fs	0.379	298	CHIP
FR_840	10	43114638	G	A	RET	nonsynonymous SNV	A680T	0.079	38	LD
FR_842	4	105236679	C	T	TET2	nonsense	Q913X	0.226	62	CHIP
FR_842	9	5073770	G	T	JAK2	nonsynonymous SNV	V617F	0.5	12	CHIP
FR_849	17	60663270	T	-	PPM1D	frameshift	N512fs	0.229	35	CHIP
FR_853	9	5073770	G	T	JAK2	nonsynonymous SNV	V617F	0.455	33	CHIP
FR_858	19	4054986	C	A	ZBTB7A	nonsense	E83X	0.214	14	LD
FR_86	4	105276496	G	T	TET2	nonsynonymous SNV	G1996W	0.06	50	CHIP
FR_861	20	32434430	A	G	ASXL1	splice site		0.155	58	CHIP
FR_861	9	5073770	G	T	JAK2	nonsynonymous SNV	V617F	0.403	119	CHIP
FR_862	2	208248389	G	A	IDH1	nonsynonymous SNV	R132C	0.155	58	CHIP
FR_862	9	5073770	G	T	JAK2	nonsynonymous SNV	V617F	0.41	39	CHIP
FR_863	5	157222881	G	T	ITK	nonsense	E172X	0.067	45	LD
FR_87	4	105261783	CAAAACCTGTC	-	TET2	frameshift	Q1327fs	0.281	128	CHIP
FR_875	2	25244593	G	-	DNMT3A	frameshift	T538fs	0.231	26	CHIP
FR_876	12	49049893	G	A	KMT2D	nonsynonymous SNV	P1232L	0.256	78	LD
FR_88	4	105235168	-	C	TET2	frameshift	P409fs	0.344	64	CHIP
FR_884	2	25244214	G	A	DNMT3A	nonsense	R598X	0.111	36	CHIP
FR_888	2	25235758	G	-	DNMT3A	frameshift	P849fs	0.1	40	CHIP
FR_889	4	105269709	C	T	TET2	nonsynonymous SNV	H1382Y	0.224	58	CHIP
FR_898	15	90088702	C	T	IDH2	nonsynonymous SNV	R140Q	0.261	46	CHIP
FR_9	2	25247628	C	T	DNMT3A	nonsynonymous SNV	R326H	0.214	28	CHIP
FR_90	4	105276203	C	T	TET2	nonsynonymous SNV	S1898F	0.145	55	CHIP
FR_903	4	105269703	C	T	TET2	nonsynonymous SNV	H1380Y	0.094	53	CHIP
FR_903	4	105236817	A	-	TET2	frameshift	K959fs	0.302	86	CHIP
FR_91	4	105261846	C	T	TET2	nonsense	Q1348X	0.187	171	CHIP
FR_913	5	68295230	A	T	PIK3R1	nonsense	K551X	0.038	158	LD
FR_913	2	25243930	C	T	DNMT3A	nonsynonymous SNV	R635Q	0.056	54	CHIP
FR_915	X	40052331	G	T	BCOR	nonsense	C1682X	0.057	53	CHIP
FR_915	17	39791523	A	C	IKZF3	nonsynonymous SNV	L162R	0.062	48	LD
FR_92	2	25244265	A	C	DNMT3A	nonsynonymous SNV	W581G	0.066	61	CHIP
FR_925	12	121805148	G	T	SETD1B	nonsense	E69X	0.019	216	LD
FR_93	4	105237214	-	A	TET2	frameshift	T1091fs	0.059	51	CHIP
FR_93	9	5073770	G	T	JAK2	nonsynonymous SNV	V617F	0.385	13	CHIP
FR_938	20	32434485	C	A	ASXL1	nonsense	Y591X	0.064	78	CHIP
FR_938	2	25244559	C	T	DNMT3A	nonsynonymous SNV	G550R	0.111	27	CHIP
FR_94	X	40074632	G	T	BCOR	nonsense	C238X	0.046	87	CHIP
FR_95	X	40054000	G	-	BCOR	frameshift	P1621fs	0.118	34	CHIP
FR_950	20	32435914	C	T	ASXL1	nonsense	R1068X	0.212	66	CHIP
FR_950	12	111446839	-	GTAA	SH2B3	frameshift	Y273fs	0.279	61	LD
FR_950	9	5073770	G	T	JAK2	nonsynonymous SNV	V617F	0.562	16	CHIP
FR_957	2	25240426	T	C	DNMT3A	nonsynonymous SNV	E733G	0.057	53	CHIP
FR_96	4	105276221	A	G	TET2	nonsynonymous SNV	H1904R	0.247	89	CHIP
FR_964	4	84803306	G	T	WDFY3	nonsense	S864X	0.027	146	LD
FR_97	20	32433563	GACTGACC	-	ASXL1	frameshift	K455fs	0.229	48	CHIP
FR_975	2	25234373	C	T	DNMT3A	nonsynonymous SNV	R882H	0.023	88	CHIP
FR_99	11	119278256	T	C	CBL	nonsynonymous SNV	C396R	0.027	73	CHIP
FR_995	2	25243901	-	A	DNMT3A	frameshift	T645fs	0.275	40	CHIP

## Sheet: S4
Table S4: Lymphoid drivers candidate list
Gene	Frameshift/nonsense/splice site	Missense	CH-category
ABL1	Any	Any	L-CHIP
ACTB	Any	Any	L-CHIP
ACTG1	splice site		L-CHIP
ADD2	Any	Any	L-CHIP
ADD3	Any	Any	ALL
ADGRV1	Any	Any	L-CHIP
AKAP6	Any	Any	L-CHIP
AKT1	splice site	Any	ALL
ALK	Any	Any	L-CHIP
ANKRD50	Any	Any	L-CHIP
AOC2	Any	Any	L-CHIP
ARHGEF1	Any	Any	L-CHIP
ARID1A	Any	G2087R	L-CHIP
ARID1B	Any		L-CHIP
ARID2	Any	Any	ALL
ARID5B	Any		L-CHIP
ARL8B	Any	Any	ALL
ARMC2	Any	Any	ALL
ARPP21	Any	Any	ALL
ATF7IP	Any	Any	ALL
ATM	Any	R337H,R2832H,R2832C,N2875S,I2888T,R3008C,R3008H	L-CHIP
ATP10A	Any	Any	ALL
ATR	Any		L-CHIP
ATRX	Any	Any	ALL
AUTS2	Any	Any	L-CHIP
B2M	Any	L7V,L12P,L12Q,L12R	L-CHIP
BAZ1A	Any	Any	ALL
BAZ2A	Any	Any	L-CHIP
BAZ2B	Any	Any	L-CHIP
BCL10	Any		L-CHIP
BCL11A	Any	Any	L-CHIP
BCL11B	Any	Any	ALL
BCL2		K22N,K22R,G33R,G33E,G33A,P95A,P95S,P95L,P95R,G101V,A131V,A131D,A131G,A131T,N172D,N172S	L-CHIP
BCL6		R618C	L-CHIP
BCL7A	Any	Any	L-CHIP
BIRC3	Any		L-CHIP
BRCA1	Any	Any	L-CHIP
BRWD3	Any	Any	L-CHIP
BTG1	Any		L-CHIP
BTG2	Any	Any	L-CHIP
BTK		T316A	L-CHIP
BTLA	Any	Any	ALL
CARD11		C49Y,C49S,E93D,E93Q,R113Q,F115I,F115L,F115V,T117P,T117N,G123C,G123D,G123S,G126D,F130C,F130I,F130V,K215E,K215M,K215N,K215T,D230N,S250P,L251P,R337Q,D357E,D357V,Y361H,D387A,D401N,D401V,R423W,E626K	L-CHIP
CCAR1	Any	Any	L-CHIP
CCL4	Any	Any	L-CHIP
CCND1		S41T,V42E,Y44C,Y44D,Y44F,Y44H,Y44N,Y44S,K46E,K46I,K46N,C47R,C47S,T286A,P287S	L-CHIP
CCND3	Any	T283A,T283I,P284S,P284R,P284A,P284L,P284T,D286G,I290K,I290R,I290T,I290M	L-CHIP
CD19	Any	Any	L-CHIP
CD200	Any	Any	ALL
CD274	Any	Any	L-CHIP
CD58	Any		L-CHIP
CD70	Any	Any	L-CHIP
CD79A	Any	Any	L-CHIP
CD79B		Y196H,Y196S,Y196C,Y196N,Y196D,Y196F	L-CHIP
CD83	Any	Any	L-CHIP
CDKN1B	Any	Any	ALL
CDKN2A	Any	R112H	L-CHIP
CDKN2B	Any	Any	ALL
CHD2	Any	Any	L-CHIP
CHD4	Any	Any	ALL
CHD8	Any	Any	L-CHIP
CHEK2	Any		L-CHIP
CIITA	Any	T636M	L-CHIP
CLGN	Any	Any	L-CHIP
CNKSR2	Any	Any	L-CHIP
CNOT3	Any	Any	ALL
COL6A3	Any	Any	L-CHIP
CRLF2	splice site	Any	ALL
CSF2RB	Any	Any	L-CHIP
CTSS	Any	Any	L-CHIP
CXCR4	Any	Any	L-CHIP
DAZAP1	Any	Any	L-CHIP
DDX11	Any	Any	L-CHIP
DDX3X	Any	Y525H,R528H,R534H,R534C	L-CHIP
DGKB	Any	Any	L-CHIP
DHX15	Any	Any	ALL
DIRAS3	Any	Any	L-CHIP
DLC1	Any	Any	L-CHIP
DMD	Any	Any	L-CHIP
DNM2	Any	Any	ALL
DOT1L	Any	Any	ALL
DTX1	Any		L-CHIP
DUSP2	Any	Any	L-CHIP
DUSP22	Any	Any	L-CHIP
EBF1	Any	Any	L-CHIP
ECT2L	Any	Any	ALL
EDEM1	Any	Any	ALL
EEF1A1	Any	Any	L-CHIP
ELF1	Any	Any	ALL
ENPP3	Any	Any	L-CHIP
ENTPD4	Any	Any	L-CHIP
EPOR	Any	Any	ALL
ERBB4		K1223T	L-CHIP
ERG	Any	Any	ALL
ETS1	Any	Any	L-CHIP
FANCE	Any	Any	L-CHIP
FAS	Any		L-CHIP
FAT1	Any	R1627Q,A4419V	L-CHIP
FAT2	Any	Any	L-CHIP
FAT4	Any	Any	L-CHIP
FBXO28	Any	Any	ALL
FBXW7	Any	R465H,R465C,R465L,Y545C	L-CHIP
FHIT	Any	Any	ALL
FLNB	Any	Any	ALL
FOXC1	Any	Any	L-CHIP
FOXO1	Any	S22P,S22W,T24I,T24A,S205N	L-CHIP
FYN	Any	Any	L-CHIP
GNA13	Any	Any	L-CHIP
GNAI2	Any	Any	L-CHIP
GNB2	splice site	Any	ALL
GNE	Any	Any	L-CHIP
GPS2	Any		L-CHIP
GRB2	Any	Any	L-CHIP
GRHPR	Any	Any	L-CHIP
GRM7	Any	Any	L-CHIP
HAVCR2	Any	Any	L-CHIP
HEATR3	Any	Any	L-CHIP
HIST1H1B	Any		L-CHIP
HIST1H1C		A180P	L-CHIP
HIST1H1D	Any	Any	L-CHIP
HIST1H1E	Any	Any	L-CHIP
HIST1H1T	Any	Any	ALL
HIST1H2AC	Any	Any	L-CHIP
HIST1H2AE	Any	Any	ALL
HIST1H2AM	Any	Any	L-CHIP
HIST1H2BC		E77G,E77K,A78P,L103F,L103I	L-CHIP
HIST1H2BK	Any	Any	L-CHIP
HIST1H3B	Any	Any	L-CHIP
HIST2H2BE	Any	Any	L-CHIP
HNRNPD	Any	Any	L-CHIP
HVCN1	Any	Any	L-CHIP
ID3	Any	P56S,P56L,P56R,L64F,L64H,L64R,L64V	L-CHIP
IGLL5	Any	Any	L-CHIP
IKZF3	Any	Any	L-CHIP
IL10RA	Any	Any	L-CHIP
IL6	Any	Any	L-CHIP
IL7R	splice site	Any	ALL
IRF1	Any	Any	ALL
IRF2BP2	Any	Any	L-CHIP
IRF4		C99R	L-CHIP
IRF8	Any	T80A	L-CHIP
ITK	Any	Any	L-CHIP
ITPKB	Any	Any	L-CHIP
ITPR3	Any	Any	L-CHIP
JAK1		Y652H,L910P,Y1035C	L-CHIP
JAK3		573V,R657Q	L-CHIP
KIAA1671	Any	Any	L-CHIP
KIR2DL3	Any	Any	L-CHIP
KLF2	Any		L-CHIP
KLF4	Any	Any	ALL
KLHL14	Any	Any	L-CHIP
KLHL21	Any	Any	L-CHIP
KLHL6	Any	Any	L-CHIP
KLHL9	Any	Any	L-CHIP
KMT2A	Any	Any	ALL
KMT2C	Any		L-CHIP
KMT2D	Any	R5179C,R5432W,R5432Q	L-CHIP
LCOR	Any	Any	ALL
LEF1	Any	Any	ALL
LEMD3	Any	Any	ALL
LRP1B	Any	Any	L-CHIP
LTB	Any	Any	L-CHIP
LYN	Any	Any	L-CHIP
MAGT1	Any	Any	L-CHIP
MAP2K1	Any	Any	L-CHIP
MAP3K4	splice site	Any	ALL
MATN2	Any	Any	L-CHIP
MCL1	Any	Any	L-CHIP
MED11	Any	Any	L-CHIP
MED12	Any	Any	ALL
MEF2B		K4E,Y69N,E77K,N81K,N81Y,D83V	L-CHIP
MEF2C	Any	Any	ALL
MGA	Any		L-CHIP
MGARP	Any	Any	L-CHIP
MIR181A1HG	Any	Any	ALL
MKKS	Any	Any	ALL
MPEG1	Any	Any	L-CHIP
MS4A1	Any	Any	L-CHIP
MSH6	frameshift/nonsense		ALL
MTOR		W1456G,A1459V,C1483Y,A1971T,T1977K,T1977R,V2006I,S2215F,R2217W,S2231L,I2500F	L-CHIP
MYB	Any	Any	ALL
MYC		V7L,V7A,V7M,T73I,T73N,T73A,P74S,P74A,S161L	L-CHIP
MYCBP2	Any	Any	L-CHIP
MYCN	splice site	Any	ALL
MYD88		M232T, S243N, L265P	L-CHIP
NBPF14	Any	Any	L-CHIP
NBPF15	Any	Any	L-CHIP
NCOR1	Any		L-CHIP
NCOR2	Any	Any	L-CHIP
NEB	Any	Any	L-CHIP
NFKBIA	Any		L-CHIP
NFKBIE	Any	Any	L-CHIP
NFKBIZ	Any	Any	L-CHIP
NLRP8	Any	Any	L-CHIP
NOL9	Any	Any	L-CHIP
NOTCH1	Any		L-CHIP
NOTCH2	Any		L-CHIP
NR3C1	Any	Any	ALL
NR3C2	Any	Any	ALL
NTRK1	Any	Any	L-CHIP
NUP214	Any	Any	L-CHIP
OR2M3	Any	Any	L-CHIP
ORAI1	Any	Any	ALL
OSBPL10	Any	Any	L-CHIP
P2RY8	Any	Any	L-CHIP
PABPC3	Any	Any	L-CHIP
PAG1	Any	Any	ALL
PAX5	Any	V26G	L-CHIP
PCBP1	Any	Any	L-CHIP
PCLO	Any	Any	L-CHIP
PDCD1	Any	Any	L-CHIP
PDE4B	Any	Any	ALL
PDE4DIP	Any	Any	L-CHIP
PDGFRB	Any	Any	L-CHIP
PEX14	Any	Any	L-CHIP
PIK3AP1	Any	Any	ALL
PIK3CA		R108H	L-CHIP
PIK3CD		G124D,C416R,E525K,E1021K	L-CHIP
PIK3R1	Any	Any	ALL
PIM1		L2F,N7K,K24N,G28D,G28A,G28S,G28V,Q37H,H68Y,E79D,E79K,P81S,P81A,P81I,P81T,S97N,S97T,L193F,L193I	L-CHIP
PIM2	Any	Any	L-CHIP
PLCG2	Any	Any	L-CHIP
PLXNB3	Any	Any	L-CHIP
POT1	Any		L-CHIP
POU2AF1	Any	Any	L-CHIP
POU2F2	Any	Any	L-CHIP
PPP4R3A	Any	Any	L-CHIP
PRDM1	Any		L-CHIP
PRKCB	Any	Any	L-CHIP
PRUNE2	Any	Any	L-CHIP
PTCH1	Any	Any	L-CHIP
PTEN	Any	S10N,L23S,D24E,Y27N,L42F,V45I,H123Y,G129R,I135T,Y155S,R335Q	L-CHIP
PTPN2	Any	Any	ALL
PTPN6	Any	Any	L-CHIP
PTPRC	Any	Any	ALL
PTPRD	Any	P1311S,V1565I,R1674H	L-CHIP
PTPRK	Any	Any	L-CHIP
RAG1	Any	Any	ALL
RAG2	Any	Any	ALL
RASSF3	Any	Any	ALL
RB1	Any	R661W,C706R,S758L	L-CHIP
RBMXL1	Any	Any	L-CHIP
RCOR1	Any	Any	L-CHIP
REL	Any	Any	L-CHIP
RET	Any	Any	L-CHIP
RHOA		R5Q,R5W,G17A,Y34N,N41S,Y42C,Y42F,Y42S,Y42H,Y66N,L69P,L69R,A161T	L-CHIP
ROS1	Any	Any	L-CHIP
RP1L1	Any	Any	L-CHIP
RPL10	splice site	Any	ALL
RPL11	Any	Any	ALL
RPL22	Any	Any	ALL
RPL5	Any	Any	ALL
RPS15	Any	Any	L-CHIP
SCG3	Any	Any	L-CHIP
SEL1L3	Any	Any	L-CHIP
SERP2	Any	Any	ALL
SESN1	Any	Any	ALL
SETD1B	Any	Any	L-CHIP
SETD5	Any	Any	L-CHIP
SETDB1	Any	Any	L-CHIP
SGK1	Any	Any	L-CHIP
SIN3A	Any	Any	L-CHIP
SLC9A6	Any	Any	L-CHIP
SLX4IP	Any	Any	ALL
SMARCA4	Any	T910M,T910A,R973Q,R973L,R1135Q,R1189L,R1192C,R1192H,R1243L,R1243W	L-CHIP
SOCS1	Any	A3T,A3S,A3P,A3V	L-CHIP
SOCS6	Any	Any	L-CHIP
SPEN	Any		L-CHIP
SPI1	Any	Any	ALL
SPIB	Any	Any	L-CHIP
STAT3		S614N,S614R,E616G,E616K,Y640F,K658R,D661V,D661Y	L-CHIP
STAT5B		p.592-787	ALL
STAT6	Any	Any	L-CHIP
SYNE1	Any	Any	L-CHIP
TAF1	Any	Any	L-CHIP
TBL1XR1		D370N,W376C,Y395C,Y395H	L-CHIP
TCF12	Any	Any	ALL
TCF3	Any	Any	ALL
TCF4	Any	Any	ALL
TCF7	Any	Any	ALL
TCL1A	Any	Any	L-CHIP
TCTN2	Any	Any	L-CHIP
TLR2	Any	Any	L-CHIP
TMEM30A	Any	Any	L-CHIP
TMSB4X	Any	Any	L-CHIP
TNFAIP3	Any		L-CHIP
TNFRSF14	Any		L-CHIP
TNIP1	Any	Any	L-CHIP
TOX	Any	Any	L-CHIP
TP63	Any	Any	L-CHIP
TRAF3	Any	Any	L-CHIP
TSC1	Any	Any	ALL
TSC2	Any		L-CHIP
TSC22D1	Any	Any	ALL
TSPYL2	Any	Any	ALL
TUT4	Any	Any	L-CHIP
UBA2	Any	Any	ALL
UBE2A	Any	Any	L-CHIP
UBR5	Any	Any	L-CHIP
UHRF1	Any	Any	ALL
USP6	Any	Any	L-CHIP
USP7	Any	Any	ALL
USP9X	Any	Any	ALL
VAV1	Any	Any	L-CHIP
VPREB1	Any	Any	ALL
WAC	Any	Any	ALL
WDFY3	Any	Any	L-CHIP
XBP1	Any	Any	ALL
XPO1		E571K,E571V,E571Q,E571G	L-CHIP
YY1	Any	Any	L-CHIP
ZBTB11	Any	Any	L-CHIP
ZBTB7A	Any	Any	ALL
ZC3H12A	Any	Any	L-CHIP
ZEB2	Any	Any	L-CHIP
ZFP36L1	Any	Any	L-CHIP
ZFP36L2	Any	Any	ALL
ZMIZ1	splice site	Any	ALL
ZMYM2	Any	Any	ALL
ZNF217	Any	Any	L-CHIP
ZNF292	Any	Any	L-CHIP

## Sheet: S5
Table S5: MCAs detected in FINRISK
Participant_ID	Chrom	Start	End	p_arm	q_arm	mCA type	cell fraction
FR_705	chr1	0	36534489	T	N	CN-LOH	0.0301
FR_706	chr1	234465173	248956422	N	T	CN-LOH	0.0189
FR_707	chr1	169696491	248956422	N	T	CN-LOH	0.0272
FR_708	chr1	0	41770333	T	N	CN-LOH	0.0137
FR_709	chr1	0	12120748	T	N	Undetermined	0.0453
FR_710	chr1	0	15115562	T	N	Undetermined	0.0232
FR_711	chr1	0	24379920	T	N	Undetermined	0.0187
FR_712	chr1	108825322	109181566	Y	N	Undetermined
FR_713	chr1	147029795	248956422	N	T	CN-LOH	0.1015
FR_714	chr1	155244682	248956422	N	T	Undetermined	0.0191
FR_715	chr1	0	25031720	T	N	Undetermined	0.0397
FR_716	chr1	147471138	248956422	N	T	CN-LOH	0.0268
FR_717	chr1	0	108168646	T	N	Gain	0.0139
FR_718	chr1	145777371	248956422	N	T	CN-LOH	0.0076
FR_719	chr1	0	248956422	T	T	Undetermined	0.0091
FR_720	chr1	160884655	248956422	N	T	Undetermined	0.013
FR_721	chr1	145709377	248956422	N	T	CN-LOH	0.0254
FR_722	chr1	147037218	248956422	N	T	CN-LOH	0.0099
FR_723	chr1	0	248956422	T	T	Gain	0.0081
FR_724	chr1	147038555	248956422	N	T	CN-LOH	0.0961
FR_725	chr1	145990515	248956422	N	T	CN-LOH	0.0183
FR_726	chr1	147063850	248956422	N	T	CN-LOH	0.049
FR_727	chr1	0	51551041	T	N	CN-LOH	0.1422
FR_728	chr1	0	88440341	T	N	CN-LOH	0.0082
FR_729	chr1	159205564	248956422	N	T	CN-LOH	0.0087
FR_730	chr1	147666777	248956422	N	T	CN-LOH	0.0652
FR_731	chr1	107899020	119640283	Y	N	Undetermined	0.0998
FR_732	chr2	219671011	242193529	N	T	Undetermined	0.0223
FR_733	chr2	128377857	242193529	N	T	Undetermined	0.01
FR_734	chr2	111231795	242193529	N	T	CN-LOH	0.0228
FR_735	chr2	223730084	228174087	N	Y	Undetermined	0.0779
FR_736	chr2	118861120	242193529	N	T	Undetermined	0.0119
FR_737	chr2	230213010	230764645	N	Y	Loss	0.3781
FR_737	chr2	232768750	233278088	N	Y	Loss	0.3733
FR_738	chr2	114112933	242193529	N	T	CN-LOH	0.0106
FR_739	chr2	125910872	241882823	N	Y	Gain	0.0131
FR_740	chr2	10253956	27067657	Y	N	Loss	0.0968
FR_740	chr2	31958542	38902381	Y	N	Loss	0.101
FR_740	chr2	74743266	76584652	Y	N	Loss	0.1138
FR_741	chr2	0	84074894	T	N	CN-LOH	0.0155
FR_742	chr2	24039190	26232128	Y	N	Undetermined
FR_743	chr2	202667581	242193529	N	T	CN-LOH	0.0292
FR_744	chr2	0	78189446	T	N	Undetermined	0.0291
FR_745	chr3	44083880	90217270	Y	N	Loss	0.1206
FR_746	chr3	0	65423836	T	N	CN-LOH	0.0605
FR_747	chr3	0	38067022	T	N	Undetermined	0.0374
FR_748	chr3	0	10553709	T	N	Undetermined	0.0298
FR_749	chr3	0	198295559	T	T	Gain	0.0129
FR_750	chr3	0	62752928	T	N	CN-LOH	0.0117
FR_751	chr3	0	49124851	T	N	CN-LOH	0.014
FR_752	chr3	0	90353408	T	N	Undetermined	0.0145
FR_753	chr3	121365240	198295559	N	T	Undetermined	0.0404
FR_754	chr3	0	198295559	T	T	Gain	0.0424
FR_755	chr3	0	62329637	T	N	Gain	0.0186
FR_756	chr3	94922913	198295559	N	T	Undetermined	0.0208
FR_737	chr3	171827429	198295559	N	T	Undetermined	0.0419
FR_757	chr3	0	198295559	T	T	Undetermined	0.0286
FR_758	chr3	0	47541234	T	N	CN-LOH	0.0093
FR_759	chr3	0	198295559	T	T	Undetermined	0.009
FR_760	chr3	124684428	198295559	N	T	Gain	0.0671
FR_761	chr3	143203122	198295559	N	T	Undetermined	0.051
FR_762	chr3	173610810	198295559	N	T	Undetermined	0.0433
FR_763	chr3	93935148	198295559	N	T	Gain	0.0857
FR_764	chr3	68041661	89678048	Y	N	Loss	0.0662
FR_765	chr4	54149930	190214555	N	T	Undetermined	0.0361
FR_766	chr4	87391352	107863358	N	Y	CN-LOH	0.0886
FR_767	chr4	77787542	190214555	N	T	CN-LOH	0.0638
FR_768	chr4	0	190214555	T	T	Undetermined	0.0071
FR_769	chr4	88433951	107390886	N	Y	Loss	0.1946
FR_770	chr4	0	190214555	T	T	Undetermined	0.0108
FR_771	chr4	62643691	190214555	N	T	Undetermined	0.0125
FR_740	chr4	21155339	23388526	Y	N	Loss	0.1015
FR_772	chr4	0	48625175	T	N	Undetermined	0.0191
FR_773	chr4	77787542	190214555	N	T	CN-LOH	0.1297
FR_774	chr4	0	8354163	T	N	CN-LOH	0.0764
FR_775	chr4	0	190214555	T	T	Gain	0.0189
FR_763	chr4	177827933	190214555	N	T	Loss	0.0941
FR_776	chr4	0	190214555	T	T	Undetermined	0.0169
FR_777	chr5	105188370	181538259	N	T	CN-LOH	0.0214
FR_778	chr5	132385482	181538259	N	T	Undetermined	0.0201
FR_779	chr5	84560582	120074800	N	Y	Undetermined	0.0329
FR_780	chr5	0	9420262	T	N	Undetermined	0.0274
FR_781	chr5	0	35833615	T	N	CN-LOH	0.1612
FR_782	chr5	104294439	181538259	N	T	Undetermined	0.0181
FR_783	chr5	82184552	115089816	N	Y	Loss	0.0388
FR_784	chr5	90814407	122608209	N	Y	Loss	0.0338
FR_785	chr5	0	44381596	T	N	Undetermined	0.0192
FR_786	chr5	85576992	134758242	N	Y	Undetermined	0.035
FR_787	chr5	82774324	118832953	N	Y	Loss	0.0686
FR_788	chr5	82708020	116558883	N	Y	Loss	0.0713
FR_789	chr5	0	44569124	T	N	Undetermined	0.0264
FR_790	chr5	0	45300933	T	N	CN-LOH	0.0261
FR_791	chr5	85094176	104942962	N	Y	Undetermined	0.0593
FR_792	chr5	119899288	120304805	N	Y	Undetermined
FR_793	chr5	155951751	181538259	N	T	CN-LOH	0.025
FR_794	chr5	84560582	118557443	N	Y	Loss	0.0568
FR_795	chr6	0	37635740	T	N	CN-LOH	0.028
FR_796	chr6	170113332	170257543	N	Y	CN-LOH	0.3077
FR_797	chr6	99032757	132130504	N	Y	Loss	0.0492
FR_798	chr6	78747505	79542706	N	Y	Loss	0.2399
FR_799	chr6	0	27312073	T	N	CN-LOH	0.0634
FR_800	chr6	167943158	168219991	N	Y	CN-LOH	0.3361
FR_801	chr6	0	26295458	T	N	CN-LOH	0.0365
FR_802	chr6	0	26466954	T	N	Undetermined	0.0236
FR_803	chr6	0	170805979	T	T	Undetermined	0.0158
FR_795	chr6	0	38179969	T	N	CN-LOH	0.0283
FR_804	chr6	83884828	170805979	N	T	CN-LOH	0.2313
FR_805	chr6	82735573	170805979	N	T	Undetermined	0.0177
FR_806	chr6	0	33594943	T	N	CN-LOH	0.0525
FR_807	chr6	0	26325660	T	N	Undetermined	0.0243
FR_808	chr6	112162033	144440247	N	Y	Loss	0.0364
FR_809	chr6	0	170805979	T	T	Loss	0.0154
FR_810	chr6	0	36274540	T	N	Undetermined	0.0226
FR_811	chr6	0	25486572	T	N	CN-LOH	0.0426
FR_812	chr6	0	896836	T	N	Undetermined	0.166
FR_813	chr6	0	25708732	T	N	Undetermined	0.0383
FR_814	chr6	166857651	170805979	N	T	Gain	0.1346
FR_815	chr6	75970573	79466780	N	Y	Loss	0.1052
FR_816	chr6	79151452	112215789	N	Y	Loss	0.3756
FR_732	chr7	0	54509054	T	N	CN-LOH	0.0131
FR_817	chr7	101824574	159345973	N	T	Undetermined	0.0273
FR_818	chr7	43204120	57356237	Y	N	Loss	0.14
FR_819	chr7	142392003	142784320	N	Y	Undetermined
FR_820	chr7	101533360	102473462	N	Y	Loss	0.2322
FR_821	chr7	154796083	159345973	N	T	CN-LOH	0.0581
FR_822	chr7	64750963	159345973	N	T	CN-LOH	0.0257
FR_817	chr7	98506998	159345973	N	T	Undetermined	0.0288
FR_823	chr7	70651987	159345973	N	T	Undetermined	0.0166
FR_824	chr7	57421392	57562245	Y	N	Undetermined
FR_825	chr7	116542000	129657492	N	Y	Loss	0.1535
FR_826	chr8	0	145138636	T	T	Undetermined	0.0175
FR_827	chr8	0	145138636	T	T	Loss	0.0125
FR_828	chr8	57847489	145138636	N	T	Undetermined	0.0148
FR_829	chr8	0	452692	T	N	CN-LOH	0.1425
FR_749	chr8	0	145138636	T	T	Undetermined	0.0113
FR_830	chr8	141619043	145138636	N	T	CN-LOH	0.0699
FR_737	chr8	133291638	145138636	N	T	Undetermined	0.0876
FR_831	chr8	37778131	40332030	Y	N	Gain	0.3161
FR_832	chr8	127877125	127991470	N	Y	Loss	0.2975
FR_757	chr8	0	145138636	T	T	Undetermined	0.0207
FR_762	chr8	0	82049722	T	Y	Gain	0.041
FR_833	chr8	0	145138636	T	T	Gain	0.0129
FR_834	chr8	141451594	145138636	N	T	CN-LOH	0.1433
FR_835	chr8	0	145138636	T	T	Gain	0.0166
FR_836	chr9	0	34836908	T	N	CN-LOH	0.0273
FR_837	chr9	77426968	138394717	N	T	Undetermined	0.0195
FR_838	chr9	0	32169649	T	N	Gain	0.0211
FR_765	chr9	0	36993074	T	N	Undetermined	0.0264
FR_839	chr9	68713462	138394717	N	T	CN-LOH	0.0093
FR_840	chr9	0	18187807	T	N	CN-LOH	0.0579
FR_841	chr9	88872853	138394717	N	T	CN-LOH	0.0103
FR_842	chr9	0	6684955	T	N	CN-LOH	0.3813
FR_842	chr9	7046917	32903870	Y	N	CN-LOH	0.0306
FR_843	chr9	0	28086283	T	N	Undetermined	0.0265
FR_844	chr9	0	138394717	T	T	Gain	0.0107
FR_845	chr9	68709559	138394717	N	T	CN-LOH	0.0308
FR_837	chr9	99924205	138394717	N	T	Undetermined	0.0253
FR_846	chr9	97795009	138394717	N	T	CN-LOH	0.0187
FR_847	chr9	124099110	138394717	N	T	CN-LOH	0.0303
FR_739	chr9	69028215	120351841	N	Y	Undetermined	0.027
FR_739	chr9	120362226	138394717	N	T	CN-LOH	0.0401
FR_848	chr9	131353084	138394717	N	T	Undetermined	0.046
FR_849	chr9	0	28082937	T	N	CN-LOH	0.0919
FR_850	chr9	0	138394717	T	T	Gain	0.0815
FR_851	chr9	68419287	138394717	N	T	CN-LOH	0.0112
FR_852	chr9	0	270422	T	N	Undetermined	0
FR_853	chr9	26931257	34515330	Y	N	CN-LOH	0.1038
FR_853	chr9	34548011	138394717	Y	T	Gain	0.0633
FR_854	chr9	68425254	138394717	N	T	CN-LOH	0.0193
FR_855	chr9	136920601	138394717	N	T	CN-LOH	0.0791
FR_760	chr9	0	38671892	T	N	Loss	0.0504
FR_760	chr9	69243601	138394717	N	T	Undetermined	0.0194
FR_775	chr9	0	32569147	T	N	Undetermined	0.0359
FR_856	chr9	123416925	138394717	N	T	Undetermined	0.0549
FR_857	chr9	0	27193543	T	N	Undetermined	0.0245
FR_858	chr9	0	33406909	T	N	Undetermined	0.02
FR_859	chr9	0	9016071	T	N	CN-LOH	0.0615
FR_860	chr9	68491596	138394717	N	T	CN-LOH	0.0354
FR_861	chr9	0	138394717	T	T	Gain	0.3996
FR_862	chr9	0	28083674	T	N	CN-LOH	0.1734
FR_862	chr9	28251720	38196566	Y	N	Undetermined	0.0923
FR_863	chr10	133198658	133797422	N	T	Undetermined
FR_864	chr10	133328068	133797422	N	T	Undetermined
FR_865	chr10	132677844	133797422	N	T	Undetermined
FR_866	chr10	48817351	133797422	N	T	CN-LOH	0.049
FR_867	chr10	82092565	133797422	N	T	CN-LOH	0.0231
FR_868	chr10	121244175	133797422	N	T	Undetermined	0.0257
FR_869	chr10	122091854	133797422	N	T	Undetermined	0.0313
FR_870	chr10	128980188	133797422	N	T	Undetermined	0.1136
FR_871	chr10	126690029	127819624	N	Y	Gain	0.1632
FR_872	chr10	111158815	133797422	N	T	Undetermined	0.029
FR_873	chr10	0	22022376	T	N	Undetermined	0.0481
FR_874	chr11	86521626	116691864	N	Y	Loss	0.0511
FR_875	chr11	78996321	135086622	N	T	Undetermined	0.016
FR_876	chr11	33249236	34836287	Y	N	Loss	0.3604
FR_877	chr11	106997636	115709283	N	Y	Loss	0.1166
FR_878	chr11	61640977	66234398	N	Y	Undetermined	0.1557
FR_879	chr11	100638798	135086622	N	T	Undetermined	0.0343
FR_880	chr11	0	32141676	T	N	CN-LOH	0.0273
FR_881	chr11	0	46135509	T	N	CN-LOH	0.1749
FR_882	chr11	65965329	135086622	N	T	CN-LOH	0.0849
FR_883	chr11	0	3833535	T	N	CN-LOH	0.12
FR_884	chr11	75325713	135086622	N	T	CN-LOH	0.0154
FR_885	chr11	0	3193988	T	N	Undetermined	0.0972
FR_886	chr11	97861255	135086622	N	T	Undetermined	0.0174
FR_887	chr11	0	15354302	T	N	Undetermined	0.0567
FR_888	chr11	97863972	135086622	N	T	Undetermined	0.0233
FR_889	chr11	95074097	95678436	N	Y	Loss	0.4019
FR_890	chr11	0	135086622	T	T	Undetermined	0.036
FR_891	chr11	0	16831125	T	N	CN-LOH	0.0208
FR_817	chr11	126978311	135086622	N	T	Undetermined	0.0276
FR_892	chr11	107070827	116620904	N	Y	Loss	0.0641
FR_893	chr11	0	49943778	T	N	Undetermined	0.0217
FR_894	chr11	0	44719650	T	N	CN-LOH	0.096
FR_895	chr11	0	47518455	T	N	CN-LOH	0.0138
FR_896	chr11	95131904	118323884	N	Y	Loss	0.0647
FR_897	chr11	0	29866356	T	N	Undetermined	0.0577
FR_898	chr11	0	9287858	T	N	Undetermined	0.1271
FR_899	chr12	0	7230591	T	N	Gain	0.1524
FR_899	chr12	9917135	133275309	Y	T	Gain	0.1274
FR_900	chr12	7859860	7916285	Y	N	CN-LOH	0.3476
FR_901	chr12	61362329	133275309	N	T	Undetermined	0.0251
FR_749	chr12	0	133275309	T	T	Undetermined	0.0127
FR_902	chr12	106780868	133275309	N	T	CN-LOH	0.0481
FR_754	chr12	0	133275309	T	T	Gain	0.0383
FR_899	chr12	0	133275309	T	T	Gain	0.1325
FR_903	chr12	0	133275309	T	T	Gain	0.0281
FR_737	chr12	122731303	133275309	N	T	Loss	0.1003
FR_904	chr12	0	133275309	T	T	Gain	0.0318
FR_905	chr12	117490377	133275309	N	T	Undetermined	0.0319
FR_906	chr12	0	133275309	T	T	Gain	0.1555
FR_757	chr12	0	133275309	T	T	Undetermined	0.0251
FR_907	chr12	0	133275309	T	T	Undetermined	0.0118
FR_908	chr12	7840720	7970710	Y	N	Undetermined
FR_761	chr12	47510214	133275309	N	T	Undetermined	0.0265
FR_909	chr12	0	133275309	T	T	Gain	0.0205
FR_910	chr12	47925830	133275309	N	T	Undetermined	0.0351
FR_860	chr12	0	133275309	T	T	Gain	0.6428
FR_911	chr13	18051248	114364328	C	T	Gain	0.0207
FR_912	chr13	95299339	95378408	N	Y	Undetermined
FR_913	chr13	18051248	114364328	C	T	Undetermined	0.0255
FR_914	chr13	18051248	114364328	C	T	Undetermined	0.0134
FR_915	chr13	40221519	49927844	N	Y	Undetermined	0.1034
FR_916	chr13	60101919	114364328	N	T	CN-LOH	0.0184
FR_917	chr13	34782665	114364328	N	T	Loss	0.0134
FR_918	chr13	45134883	95898500	N	Y	Loss	0.3212
FR_919	chr13	26106566	114364328	N	T	CN-LOH	0.0086
FR_920	chr13	48852288	114364328	N	T	Undetermined	0.0227
FR_737	chr13	51180971	69058964	N	Y	Loss	0.4068
FR_921	chr13	28043571	114364328	N	T	CN-LOH	0.0127
FR_721	chr13	30918018	68558116	N	Y	Undetermined	0.0297
FR_739	chr13	40940324	49701379	N	Y	Loss	0.0921
FR_739	chr13	49719920	51180971	N	Y	Undetermined
FR_739	chr13	51182303	55672575	N	Y	Loss	0.0898
FR_922	chr13	18051248	50010015	C	Y	CN-LOH	0.1848
FR_922	chr13	50887584	114364328	N	T	CN-LOH	0.1851
FR_923	chr13	49620258	114364328	N	T	Gain	0.0188
FR_924	chr13	31474879	58012102	N	Y	Loss	0.0487
FR_742	chr13	48599402	50709442	N	Y	Loss	0.3278
FR_925	chr13	105537133	114364328	N	T	Loss	0.0976
FR_926	chr13	18051248	114364328	C	T	CN-LOH	0.0219
FR_927	chr13	50314757	114364328	N	T	Undetermined	0.0232
FR_760	chr13	18051248	114364328	C	T	Undetermined	0.038
FR_928	chr13	45340822	114364328	N	T	CN-LOH	0.0816
FR_763	chr13	46845442	67196436	N	Y	Loss	0.0543
FR_929	chr13	95126288	95378408	N	Y	Undetermined
FR_930	chr14	50478110	107043718	N	T	CN-LOH	0.0323
FR_931	chr14	18173523	107043718	C	T	Gain	0.0527
FR_932	chr14	77223864	107043718	N	T	Undetermined	0.0268
FR_933	chr14	28399005	107043718	N	T	CN-LOH	0.0395
FR_766	chr14	75292357	88137776	N	Y	Undetermined	0.1643
FR_766	chr14	91302797	99312461	N	Y	Loss	0.162
FR_934	chr14	18173523	107043718	C	T	CN-LOH	0.0114
FR_935	chr14	26652577	107043718	N	T	CN-LOH	0.017
FR_936	chr14	18173523	107043718	C	T	Undetermined	0.0151
FR_918	chr14	90767490	92807866	N	Y	Undetermined	0.0914
FR_819	chr14	21648679	22022855	N	Y	Loss	0.2322
FR_937	chr14	21871945	22227031	N	Y	Undetermined
FR_938	chr14	93769627	107043718	N	T	CN-LOH	0.0447
FR_939	chr14	18173523	107043718	C	T	Undetermined	0.0214
FR_940	chr14	18173523	107043718	C	T	Gain	0.1202
FR_941	chr14	22224198	22505269	N	Y	Undetermined	0.196
FR_942	chr14	18173523	107043718	C	T	Undetermined	0.0117
FR_930	chr14	49019338	107043718	N	T	Undetermined	0.0596
FR_943	chr14	21822612	22268365	N	Y	Undetermined
FR_944	chr14	22550220	107043718	N	T	CN-LOH	0.0134
FR_945	chr14	18173523	107043718	C	T	Undetermined	0.0113
FR_946	chr14	23648319	107043718	N	T	CN-LOH	0.038
FR_947	chr14	18173523	107043718	C	T	Undetermined	0.0131
FR_948	chr14	22468664	107043718	N	T	CN-LOH	0.0503
FR_949	chr14	22574631	107043718	N	T	CN-LOH	0.0229
FR_950	chr14	22468664	107043718	N	T	CN-LOH	0.3717
FR_951	chr15	19725254	101991189	C	T	Undetermined	0.0161
FR_952	chr15	64981257	101991189	N	T	Undetermined	0.0228
FR_953	chr15	19725254	101991189	C	T	Gain	0.0501
FR_951	chr15	19725254	101991189	C	T	Gain	0.0159
FR_954	chr15	33806512	34774051	N	Y	Undetermined	0.178
FR_955	chr15	42050829	101991189	N	T	CN-LOH	0.0348
FR_956	chr15	90659273	101991189	N	T	Loss	0.3856
FR_957	chr15	33724073	33923474	N	Y	Loss	0.3086
FR_958	chr15	23566445	101991189	N	T	Gain	0.1126
FR_959	chr16	0	1196270	T	N	Undetermined	0.1002
FR_960	chr16	0	1801825	T	N	Loss	0.0739
FR_961	chr16	0	4365409	T	N	Loss	0.0633
FR_962	chr16	0	28290166	T	N	CN-LOH	0.0296
FR_963	chr16	0	2697856	T	N	Loss	0.1018
FR_964	chr16	89727147	90338345	N	T	Undetermined	0.1157
FR_965	chr16	0	27078990	T	N	CN-LOH	0.0117
FR_966	chr16	89773358	90338345	N	T	Undetermined	0.144
FR_820	chr16	28473820	31726052	Y	N	Loss	0.4032
FR_967	chr16	310303	389550	Y	N	Undetermined
FR_968	chr16	52390245	90338345	N	T	CN-LOH	0.0202
FR_969	chr16	47694172	90338345	N	T	Undetermined	0.0175
FR_970	chr16	0	90338345	T	T	Undetermined	0.0176
FR_971	chr16	0	12515063	T	N	CN-LOH	0.0436
FR_972	chr16	0	8581125	T	N	Undetermined	0.0569
FR_973	chr16	29655415	30083915	Y	N	Undetermined
FR_974	chr16	69407155	90338345	N	T	CN-LOH	0.0251
FR_975	chr16	69599058	90338345	N	T	Undetermined	0.0266
FR_976	chr16	51012646	90338345	N	T	CN-LOH	0.0095
FR_977	chr16	6669892	6908175	Y	N	Undetermined
FR_978	chr16	53919207	90338345	N	T	Undetermined	0.0211
FR_794	chr16	65959951	90338345	N	T	Gain	0.0506
FR_979	chr17	44850353	83257441	N	T	CN-LOH	0.0199
FR_829	chr17	14318863	15396992	Y	N	Undetermined	0.1205
FR_980	chr17	82735252	83257441	N	T	CN-LOH	0.237
FR_981	chr17	42922470	83257441	N	T	Undetermined	0.0179
FR_982	chr17	43911624	83257441	N	T	Loss	0.0379
FR_983	chr17	31616823	83257441	N	T	Undetermined	0.0414
FR_984	chr17	79816336	83257441	N	T	CN-LOH	0.3965
FR_985	chr17	27914451	83257441	N	T	Undetermined	0.0375
FR_986	chr17	0	83257441	T	T	Undetermined	0.0129
FR_987	chr17	37500858	83257441	N	T	CN-LOH	0.0369
FR_988	chr17	27364352	83257441	N	T	Undetermined	0.019
FR_989	chr17	44148179	83257441	N	T	Undetermined	0.0322
FR_990	chr17	37698808	83257441	N	T	Undetermined	0.0268
FR_991	chr17	37780548	83257441	N	T	CN-LOH	0.025
FR_992	chr17	650840	835613	Y	N	Undetermined
FR_993	chr17	52126931	83257441	N	T	Undetermined	0.0384
FR_994	chr17	50918417	83257441	N	T	CN-LOH	0.1812
FR_995	chr17	33968121	83257441	N	T	CN-LOH	0.0136
FR_996	chr17	35578726	83257441	N	T	Undetermined	0.0258
FR_760	chr17	0	21169029	T	N	Undetermined	0.0492
FR_826	chr18	37399910	80373285	N	T	Undetermined	0.0284
FR_997	chr18	31191880	80373285	N	T	Undetermined	0.0173
FR_998	chr18	71586285	80373285	N	T	CN-LOH	0.0214
FR_999	chr18	22499276	80373285	N	T	Undetermined	0.0202
FR_1000	chr18	0	80373285	T	T	Gain	0.0162
FR_1001	chr18	0	80373285	T	T	Gain	0.0191
FR_757	chr18	0	80373285	T	T	Gain	0.0272
FR_790	chr18	0	80373285	T	T	Undetermined	0.0178
FR_860	chr18	0	80373285	T	T	Gain	0.6443
FR_1002	chr19	58480533	58617616	N	T	Undetermined
FR_1003	chr19	30159956	58617616	N	T	CN-LOH	0.0187
FR_1004	chr19	0	58617616	T	T	Undetermined	0.0118
FR_882	chr19	38876259	58617616	N	T	CN-LOH	0.0382
FR_1005	chr19	27778458	58617616	N	T	CN-LOH	0.0668
FR_1006	chr19	0	10631494	T	N	Undetermined	0.0311
FR_1007	chr19	3804703	3835179	Y	N	Undetermined
FR_1008	chr19	0	20669496	T	N	Undetermined	0.0273
FR_860	chr19	0	58617616	T	T	Gain	0.6241
FR_1009	chr19	0	17052851	T	N	Gain	0.0421
FR_1010	chr20	33326225	64444167	N	T	Undetermined	0.0224
FR_1011	chr20	47987834	64444167	N	T	Undetermined	0.0474
FR_1012	chr20	13915418	20415152	Y	N	Loss	0.4695
FR_820	chr20	33986094	48416093	N	Y	Loss	0.0718
FR_1013	chr20	37861662	64444167	N	T	CN-LOH	0.0231
FR_1014	chr20	55817761	64444167	N	T	Undetermined	0.0306
FR_1015	chr20	42531961	64444167	N	T	CN-LOH	0.0168
FR_1016	chr20	0	24629009	T	N	CN-LOH	0.0542
FR_1017	chr20	31871636	64444167	N	T	Undetermined	0.0219
FR_1018	chr20	33064486	50437334	N	Y	Undetermined	0.0701
FR_1019	chr20	42793820	64444167	N	T	Undetermined	0.1505
FR_1020	chr20	32981616	51392255	N	Y	Loss	0.0654
FR_861	chr20	32261714	50645917	N	Y	Loss	0.473
FR_1021	chr21	12915808	46709983	C	T	Gain	0.8363
FR_1022	chr21	12915808	46709983	C	T	Gain	0.0318
FR_1023	chr21	12915808	46709983	C	T	Undetermined	0.0121
FR_1024	chr21	12915808	46709983	C	T	Undetermined	0.0215
FR_1025	chr21	12915808	46709983	C	T	Undetermined	0.0255
FR_1026	chr21	12915808	46709983	C	T	Undetermined	0.0199
FR_1027	chr21	12915808	46709983	C	T	Gain	0.0149
FR_1028	chr21	12915808	46709983	C	T	CN-LOH	0.034
FR_1029	chr21	12915808	46709983	C	T	Gain	0.7975
FR_1030	chr21	12915808	46709983	C	T	Undetermined	0.022
FR_1031	chr21	12915808	46709983	C	T	Undetermined	0.0146
FR_1032	chr21	12915808	46709983	C	T	Undetermined	0.0343
FR_1033	chr21	12915808	46709983	C	T	Undetermined	0.0207
FR_1034	chr21	12915808	46709983	C	T	Undetermined	0.0273
FR_1035	chr21	12915808	46709983	C	T	Undetermined	0.0184
FR_1036	chr21	12915808	46709983	C	T	Undetermined	0.0184
FR_1037	chr21	22192872	46709983	N	T	Undetermined	0.0219
FR_1038	chr21	12915808	46709983	C	T	Undetermined	0.0224
FR_1039	chr21	12915808	46709983	C	T	Undetermined	0.0181
FR_1040	chr21	12915808	46709983	C	T	CN-LOH	0.0206
FR_1041	chr21	12915808	46709983	C	T	Undetermined	0.0193
FR_1042	chr21	40655015	46709983	N	T	CN-LOH	0.0285
FR_733	chr22	15054318	50818468	C	T	Undetermined	0.0232
FR_1043	chr22	15054318	50818468	C	T	Undetermined	0.0244
FR_1044	chr22	15054318	50818468	C	T	Gain	0.0188
FR_1034	chr22	15054318	50818468	C	T	Undetermined	0.0198
FR_1045	chr22	19592662	50818468	N	T	Undetermined	0.0693
FR_1046	chr22	15054318	50818468	C	T	Undetermined	0.0266
FR_1045	chr22	19281350	50818468	N	T	Undetermined	0.0717
FR_1047	chr22	30250137	50818468	N	T	Gain	0.1486
FR_862	chr22	15054318	50818468	C	T	Gain	0.0561
FR_1048	chrX	0	156040895	T	T	Undetermined	0.0121
FR_1049	chrX	0	156040895	T	T	Loss	0.0195
FR_1050	chrX	0	156040895	T	T	Loss	0.0462
FR_1051	chrX	0	156040895	T	T	Loss	0.029
FR_1052	chrX	0	156040895	T	T	Loss	0.0184
FR_1053	chrX	0	156040895	T	T	Undetermined
FR_1033	chrX	0	156040895	T	T	Loss	0.0478
FR_1054	chrX	0	156040895	T	T	Undetermined	0.017
FR_1055	chrX	0	156040895	T	T	Undetermined	0.0166
FR_1056	chrX	0	156040895	T	T	Loss	0.0153
FR_1057	chrX	0	156040895	T	T	Loss	0.0194
FR_1058	chrX	0	156040895	T	T	Loss	0.0079
FR_1059	chrX	0	156040895	T	T	Undetermined	0.0074
FR_1060	chrX	0	156040895	T	T	Loss	0.0171
FR_1061	chrX	0	156040895	T	T	Loss	0.0106
FR_795	chrX	0	156040895	T	T	Loss	0.0389
FR_1062	chrX	0	156040895	T	T	Loss	0.0264
FR_1063	chrX	0	156040895	T	T	Loss	0.0225
FR_1064	chrX	0	156040895	T	T	Loss	0.1778
FR_1065	chrX	0	156040895	T	T	CN-LOH
FR_1066	chrX	0	156040895	T	T	Loss	0.0169
FR_1067	chrX	0	156040895	T	T	Loss	0.0082
FR_1068	chrX	0	156040895	T	T	Loss	0.0106
FR_1069	chrX	0	156040895	T	T	Loss	0.0111
FR_1070	chrX	0	156040895	T	T	Undetermined	0.0112
FR_1071	chrX	0	156040895	T	T	Loss	0.014
FR_1072	chrX	0	156040895	T	T	Loss	0.0146
FR_1073	chrX	0	156040895	T	T	Loss	0.0262
FR_1074	chrX	0	156040895	T	T	Loss	0.0149
FR_1075	chrX	0	156040895	T	T	Gain	0.0133
FR_706	chrX	0	156040895	T	T	Gain	0.0148
FR_1076	chrX	0	156040895	T	T	Gain	0.904
FR_1077	chrX	0	156040895	T	T	Gain	0.0711
FR_1078	chrX	0	156040895	T	T	Gain	0.0082
FR_1079	chrX	0	156040895	T	T	Gain	0.0091
FR_1080	chrX	0	156040895	T	T	Gain	0.0109
FR_1081	chrX	0	156040895	T	T	Gain	0.0106
FR_1082	chrX	0	156040895	T	T	Gain	0.017
FR_1083	chrX	0	156040895	T	T	Gain	0.0067
FR_1084	chrX	0	156040895	T	T	Gain	0.0109
FR_1085	chrX	104448307	156040895	N	T	Gain	0.0357
FR_1086	chrX	0	156040895	T	T	Gain	0.0226
FR_1087	chrX	0	156040895	T	T	CN-LOH
FR_1088	chrX	0	156040895	T	T	Undetermined	0.0162
FR_1089	chrX	0	156040895	T	T	Gain	0.0221
FR_1090	chrX	0	156040895	T	T	Gain	0.0121
FR_1091	chrX	0	156040895	T	T	Gain	0.0129
FR_838	chrX	0	156040895	T	T	Gain	0.0092
FR_1092	chrX	0	156040895	T	T	Gain	0.0105
FR_1093	chrX	0	156040895	T	T	CN-LOH	0.0361
FR_1094	chrX	0	156040895	T	T	Gain	0.0217
FR_1095	chrX	0	156040895	T	T	CN-LOH
FR_1096	chrX	0	156040895	T	T	CN-LOH
FR_1097	chrX	0	156040895	T	T	Undetermined	0.1161
FR_1098	chrX	0	156040895	T	T	CN-LOH
FR_1099	chrX	0	156040895	T	T	Gain	0.0117
FR_911	chrX	0	156040895	T	T	Gain	0.009
FR_1100	chrX	0	156040895	T	T	Gain	0.011
FR_1101	chrX	0	156040895	T	T	Gain	0.0104
FR_1102	chrX	0	156040895	T	T	Gain	0.0142
FR_1103	chrX	0	156040895	T	T	CN-LOH
FR_959	chrX	0	156040895	T	T	Gain	0.0125
FR_1104	chrX	0	156040895	T	T	Gain	0.0302
FR_1105	chrX	0	156040895	T	T	Gain	0.0099
FR_1106	chrX	0	156040895	T	T	Gain	0.0149
FR_1107	chrX	0	156040895	T	T	Gain	0.0163
FR_1108	chrX	0	156040895	T	T	Gain	0.0134
FR_1109	chrX	0	156040895	T	T	Gain	0.0084
FR_1110	chrX	0	156040895	T	T	CN-LOH
FR_1111	chrX	0	156040895	T	T	Gain	0.01
FR_1112	chrX	0	156040895	T	T	Gain	0.0072
FR_1113	chrX	0	156040895	T	T	Gain	0.0225
FR_1114	chrX	0	156040895	T	T	CN-LOH
FR_1115	chrX	0	156040895	T	T	Gain	0.011
FR_1116	chrX	0	156040895	T	T	Gain	0.0128
FR_779	chrX	0	156040895	T	T	Gain	0.0068
FR_1117	chrX	0	156040895	T	T	Gain	0.0108
FR_1118	chrX	0	156040895	T	T	Gain	0.0075
FR_1119	chrX	0	156040895	T	T	Gain	0.0172
FR_1120	chrX	0	156040895	T	T	Gain	0.0163
FR_1121	chrX	8172976	156040895	Y	T	Gain	0.026
FR_1122	chrX	0	156040895	T	T	CN-LOH
FR_1123	chrX	0	156040895	T	T	Gain	0.0182
FR_1124	chrX	0	156040895	T	T	Gain	0.0128
FR_1125	chrX	0	156040895	T	T	Gain	0.0126
FR_1126	chrX	0	156040895	T	T	Gain	0.0115
FR_1127	chrX	0	156040895	T	T	Gain	0.0232
FR_1128	chrX	0	156040895	T	T	Gain	0.0256
FR_1129	chrX	0	156040895	T	T	CN-LOH
FR_1130	chrX	0	156040895	T	T	Gain	0.0127
FR_765	chrX	0	156040895	T	T	Gain	0.0082
FR_1131	chrX	0	156040895	T	T	Gain	0.0547
FR_1132	chrX	0	156040895	T	T	Gain	0.0081
FR_1133	chrX	0	156040895	T	T	Gain	0.0103
FR_1134	chrX	0	156040895	T	T	Gain	0.0137
FR_1135	chrX	0	156040895	T	T	Gain	0.0326
FR_1136	chrX	0	156040895	T	T	Gain	0.0108
FR_1137	chrX	0	156040895	T	T	Gain	0.0119
FR_1138	chrX	0	156040895	T	T	Gain	0.0093
FR_1139	chrX	0	156040895	T	T	Gain	0.0079
FR_1140	chrX	0	156040895	T	T	Gain	0.0113
FR_1141	chrX	0	156040895	T	T	Gain	0.0116
FR_1142	chrX	0	156040895	T	T	Gain	0.0345
FR_1143	chrX	0	156040895	T	T	Gain	0.0073
FR_1144	chrX	0	156040895	T	T	Gain	0.0128
FR_1145	chrX	0	156040895	T	T	Gain	0.0082
FR_1146	chrX	0	156040895	T	T	Gain	0.0185
FR_1147	chrX	0	156040895	T	T	Gain	0.0079
FR_1148	chrX	0	156040895	T	T	Gain	0.0068
FR_1149	chrX	0	156040895	T	T	Gain	0.0118
FR_1150	chrX	0	156040895	T	T	Gain	0.0255
FR_1151	chrX	0	156040895	T	T	Gain	0.0208
FR_1152	chrX	0	156040895	T	T	CN-LOH
FR_1153	chrX	0	156040895	T	T	Gain	0.0081
FR_1154	chrX	0	156040895	T	T	Gain	0.0125
FR_733	chrX	0	156040895	T	T	CN-LOH
FR_1155	chrX	0	156040895	T	T	Gain	0.0114
FR_1156	chrX	0	156040895	T	T	CN-LOH
FR_1157	chrX	0	156040895	T	T	Gain	0.013
FR_1158	chrX	0	156040895	T	T	Gain	0.0301
FR_1159	chrX	0	156040895	T	T	Gain	0.0187
FR_1160	chrX	0	156040895	T	T	Gain	0.013
FR_1161	chrX	153060001	156040895	N	T	Undetermined	0.1267
FR_1162	chrX	0	156040895	T	T	Loss	0.6881
FR_1163	chrX	0	156040895	T	T	Gain	0.0079
FR_1164	chrX	0	156040895	T	T	Gain	0.0233
FR_767	chrX	0	156040895	T	T	Gain	0.0103
FR_1165	chrX	0	156040895	T	T	Gain	0.0095
FR_1166	chrX	0	156040895	T	T	Gain	0.0092
FR_1167	chrX	0	156040895	T	T	Gain	0.0234
FR_1168	chrX	0	156040895	T	T	Gain	0.0112
FR_916	chrX	0	156040895	T	T	Gain	0.0104
FR_1169	chrX	0	156040895	T	T	Gain	0.01
FR_1170	chrX	0	156040895	T	T	Gain	0.0079
FR_1171	chrX	0	156040895	T	T	Gain	0.0112
FR_1172	chrX	0	156040895	T	T	Gain	0.0164
FR_1173	chrX	0	156040895	T	T	CN-LOH
FR_963	chrX	0	156040895	T	T	Gain	0.0346
FR_1174	chrX	0	156040895	T	T	Gain	0.0105
FR_1175	chrX	0	156040895	T	T	Gain	0.025
FR_1176	chrX	0	156040895	T	T	Gain	0.0298
FR_1177	chrX	0	156040895	T	T	Gain	0.0178
FR_1178	chrX	0	156040895	T	T	Gain	0.0446
FR_1179	chrX	0	156040895	T	T	Gain	0.0089
FR_1180	chrX	0	156040895	T	T	Gain	0.0217
FR_1181	chrX	0	156040895	T	T	CN-LOH
FR_1182	chrX	0	156040895	T	T	Gain	0.0162
FR_1183	chrX	0	156040895	T	T	Gain	0.0081
FR_1184	chrX	0	156040895	T	T	Gain	0.01
FR_1185	chrX	0	156040895	T	T	Gain	0.0082
FR_1186	chrX	0	156040895	T	T	Gain	0.0085
FR_1187	chrX	0	156040895	T	T	Gain	0.0122
FR_1188	chrX	0	156040895	T	T	Undetermined	0.0355
FR_1189	chrX	0	156040895	T	T	Gain	0.0242
FR_1190	chrX	0	156040895	T	T	Gain	0.0148
FR_1191	chrX	0	156040895	T	T	Gain	0.0115
FR_1192	chrX	0	156040895	T	T	Gain	0.0105
FR_1193	chrX	0	156040895	T	T	Gain	0.0125
FR_1194	chrX	0	156040895	T	T	CN-LOH	0.0327
FR_1195	chrX	0	156040895	T	T	CN-LOH
FR_1196	chrX	0	156040895	T	T	Gain	0.0075
FR_1197	chrX	0	156040895	T	T	CN-LOH
FR_799	chrX	0	156040895	T	T	Gain	0.0129
FR_1198	chrX	0	156040895	T	T	CN-LOH
FR_1199	chrX	0	156040895	T	T	Gain	0.0094
FR_1200	chrX	0	156040895	T	T	Gain	0.0177
FR_1201	chrX	0	156040895	T	T	Gain	0.0149
FR_876	chrX	0	156040895	T	T	Gain	0.0148
FR_1202	chrX	0	156040895	T	T	Gain	0.0241
FR_1203	chrX	0	156040895	T	T	Gain	0.0112
FR_1204	chrX	0	156040895	T	T	Gain	0.0119
FR_1205	chrX	0	156040895	T	T	Gain	0.0124
FR_1206	chrX	0	156040895	T	T	Gain	0.0131
FR_1207	chrX	0	156040895	T	T	CN-LOH
FR_1208	chrX	0	156040895	T	T	Gain	0.01
FR_841	chrX	0	156040895	T	T	Gain	0.019
FR_1209	chrX	0	156040895	T	T	Gain	0.0148
FR_1210	chrX	0	156040895	T	T	Gain	0.0076
FR_1211	chrX	0	156040895	T	T	Gain	0.0132
FR_1212	chrX	0	156040895	T	T	Gain	0.0096
FR_1213	chrX	0	156040895	T	T	Gain	0.0147
FR_1214	chrX	0	156040895	T	T	Gain	0.0093
FR_1215	chrX	0	156040895	T	T	CN-LOH
FR_1216	chrX	0	156040895	T	T	Gain	0.0071
FR_1217	chrX	0	156040895	T	T	Gain	0.0133
FR_1218	chrX	0	156040895	T	T	CN-LOH	0.0204
FR_1219	chrX	0	156040895	T	T	Gain	0.0062
FR_1220	chrX	0	156040895	T	T	Gain	0.013
FR_1221	chrX	0	156040895	T	T	Gain	0.0155
FR_1222	chrX	0	156040895	T	T	Gain	0.0116
FR_1223	chrX	0	156040895	T	T	CN-LOH
FR_1224	chrX	0	156040895	T	T	CN-LOH	0.0253
FR_1225	chrX	0	156040895	T	T	Gain	0.0117
FR_1226	chrX	0	156040895	T	T	Gain	0.0063
FR_1227	chrX	0	156040895	T	T	Gain	0.027
FR_1228	chrX	0	156040895	T	T	Gain	0.012
FR_1229	chrX	0	156040895	T	T	Gain	0.007
FR_1230	chrX	0	156040895	T	T	Gain	0.0187
FR_1231	chrX	0	156040895	T	T	Gain	0.0131
FR_1232	chrX	0	156040895	T	T	CN-LOH	0.0222
FR_1233	chrX	0	156040895	T	T	Undetermined	0.0301
FR_1234	chrX	0	156040895	T	T	Gain	0.0213
FR_1235	chrX	0	156040895	T	T	Gain	0.0086
FR_1236	chrX	0	156040895	T	T	Gain	0.018
FR_1237	chrX	0	156040895	T	T	Gain	0.0106
FR_1238	chrX	0	156040895	T	T	CN-LOH
FR_1239	chrX	0	156040895	T	T	Gain	0.0086
FR_1240	chrX	0	156040895	T	T	Gain	0.0104
FR_1241	chrX	0	156040895	T	T	Gain	0.018
FR_1026	chrX	0	156040895	T	T	Gain	0.0247
FR_1242	chrX	0	156040895	T	T	Gain	0.0096
FR_1243	chrX	0	156040895	T	T	Gain	0.0083
FR_1244	chrX	0	156040895	T	T	Gain	0.0114
FR_750	chrX	0	156040895	T	T	Gain	0.01
FR_1245	chrX	0	156040895	T	T	Gain	0.0195
FR_1246	chrX	0	156040895	T	T	Gain	0.0212
FR_1247	chrX	0	156040895	T	T	Gain	0.0102
FR_1248	chrX	0	156040895	T	T	Gain	0.0111
FR_842	chrX	0	156040895	T	T	Gain	0.0074
FR_1249	chrX	0	156040895	T	T	Gain	0.0233
FR_1250	chrX	0	156040895	T	T	Gain	0.0068
FR_1251	chrX	0	156040895	T	T	Gain	0.0097
FR_1252	chrX	0	156040895	T	T	Gain	0.0076
FR_1253	chrX	0	156040895	T	T	Gain	0.0107
FR_1254	chrX	0	156040895	T	T	CN-LOH	0.032
FR_1255	chrX	0	156040895	T	T	Gain	0.0074
FR_1256	chrX	0	156040895	T	T	Gain	0.0132
FR_1257	chrX	0	156040895	T	T	CN-LOH
FR_1258	chrX	0	156040895	T	T	Gain	0.0119
FR_1259	chrX	0	156040895	T	T	Gain	0.0068
FR_1260	chrX	0	156040895	T	T	Gain	0.0104
FR_1261	chrX	0	156040895	T	T	CN-LOH
FR_1262	chrX	0	156040895	T	T	Gain	0.0127
FR_1028	chrX	0	156040895	T	T	CN-LOH
FR_1263	chrX	0	156040895	T	T	Gain	0.0121
FR_878	chrX	0	156040895	T	T	CN-LOH
FR_1264	chrX	0	156040895	T	T	Gain	0.0215
FR_1265	chrX	0	156040895	T	T	Gain	0.0088
FR_1266	chrX	0	156040895	T	T	Gain	0.0063
FR_1267	chrX	0	156040895	T	T	Gain	0.0157
FR_1268	chrX	0	156040895	T	T	CN-LOH
FR_1269	chrX	0	156040895	T	T	Gain	0.013
FR_1270	chrX	0	156040895	T	T	Gain	0.0192
FR_1271	chrX	0	156040895	T	T	CN-LOH
FR_1272	chrX	0	156040895	T	T	Gain	0.0162
FR_1273	chrX	0	156040895	T	T	CN-LOH	0.0304
FR_1274	chrX	0	156040895	T	T	Gain	0.0105
FR_1275	chrX	0	156040895	T	T	Gain	0.0076
FR_1276	chrX	0	156040895	T	T	CN-LOH
FR_1277	chrX	0	156040895	T	T	Gain	0.0094
FR_1278	chrX	0	156040895	T	T	Gain	0.0078
FR_1279	chrX	0	156040895	T	T	Gain	0.0092
FR_1280	chrX	0	156040895	T	T	Gain	0.0096
FR_1281	chrX	0	156040895	T	T	CN-LOH
FR_1282	chrX	0	156040895	T	T	Gain	0.0103
FR_751	chrX	0	156040895	T	T	Gain	0.0216
FR_1283	chrX	0	156040895	T	T	Gain	0.0077
FR_1284	chrX	0	156040895	T	T	Gain	0.0096
FR_1285	chrX	0	156040895	T	T	Gain	0.0071
FR_1286	chrX	0	156040895	T	T	Gain	0.0085
FR_1287	chrX	0	156040895	T	T	Gain	0.014
FR_1288	chrX	0	156040895	T	T	Gain	0.0277
FR_1289	chrX	0	156040895	T	T	Gain	0.0114
FR_1290	chrX	0	156040895	T	T	Gain	0.0093
FR_1291	chrX	0	156040895	T	T	CN-LOH	0.1086
FR_1292	chrX	0	156040895	T	T	Gain	0.0102
FR_1293	chrX	0	156040895	T	T	Gain	0.0099
FR_1294	chrX	0	156040895	T	T	Gain	0.0165
FR_1295	chrX	0	156040895	T	T	Gain	0.0101
FR_982	chrX	68043451	156040895	N	T	CN-LOH	0.0149
FR_1296	chrX	0	156040895	T	T	CN-LOH
FR_1297	chrX	0	156040895	T	T	Gain	0.0066
FR_1298	chrX	0	156040895	T	T	Gain	0.0067
FR_1299	chrX	0	156040895	T	T	Gain	0.016
FR_1300	chrX	0	156040895	T	T	Gain	0.0121
FR_1301	chrX	0	156040895	T	T	Gain	0.0123
FR_1302	chrX	0	156040895	T	T	Gain	0.0185
FR_1303	chrX	0	156040895	T	T	Gain	0.0124
FR_1304	chrX	0	156040895	T	T	Gain	0.0136
FR_1305	chrX	0	156040895	T	T	Gain	0.0054
FR_1306	chrX	0	156040895	T	T	CN-LOH
FR_1307	chrX	0	156040895	T	T	Gain	0.0102
FR_879	chrX	0	156040895	T	T	Gain	0.0145
FR_1308	chrX	0	156040895	T	T	Gain	0.0196
FR_1309	chrX	0	156040895	T	T	Gain	0.0167
FR_1310	chrX	0	156040895	T	T	Gain	0.0074
FR_1311	chrX	0	156040895	T	T	CN-LOH
FR_1312	chrX	0	156040895	T	T	Undetermined	0.0312
FR_1313	chrX	0	156040895	T	T	Gain	0.0307
FR_1314	chrX	0	156040895	T	T	Gain	0.0102
FR_1315	chrX	0	156040895	T	T	CN-LOH
FR_1316	chrX	0	156040895	T	T	Gain	0.0142
FR_1317	chrX	0	156040895	T	T	Gain	0.0114
FR_1318	chrX	0	156040895	T	T	Gain	0.0354
FR_1319	chrX	0	156040895	T	T	Gain	0.0123
FR_1320	chrX	0	156040895	T	T	Gain	0.0075
FR_1321	chrX	0	156040895	T	T	Gain	0.0163
FR_1322	chrX	0	156040895	T	T	Gain	0.057
FR_1323	chrX	0	156040895	T	T	Gain	0.0099
FR_1324	chrX	0	156040895	T	T	Gain	0.0173
FR_1325	chrX	0	156040895	T	T	Gain	0.0125
FR_1326	chrX	0	156040895	T	T	Gain	0.0084
FR_1327	chrX	0	156040895	T	T	Gain	0.013
FR_1328	chrX	0	156040895	T	T	Gain	0.0235
FR_1329	chrX	0	156040895	T	T	Gain	0.0126
FR_1330	chrX	0	156040895	T	T	Gain	0.0146
FR_1331	chrX	0	156040895	T	T	Undetermined	0.0957
FR_1332	chrX	0	156040895	T	T	Gain	0.0087
FR_1333	chrX	0	156040895	T	T	Gain	0.0078
FR_1334	chrX	0	156040895	T	T	CN-LOH	0.0447
FR_1335	chrX	0	156040895	T	T	Gain	0.0142
FR_1336	chrX	0	156040895	T	T	Gain	0.0212
FR_1337	chrX	0	156040895	T	T	Gain	0.0082
FR_1338	chrX	0	156040895	T	T	Gain	0.0078
FR_753	chrX	0	156040895	T	T	Gain	0.0132
FR_1339	chrX	0	156040895	T	T	Undetermined	0.0324
FR_1340	chrX	0	156040895	T	T	Undetermined	0.0237
FR_1341	chrX	0	156040895	T	T	CN-LOH
FR_1342	chrX	0	156040895	T	T	Undetermined	0.0094
FR_1343	chrX	0	156040895	T	T	Loss	0.0165
FR_1344	chrX	0	156040895	T	T	Gain	0.0101
FR_1345	chrX	0	156040895	T	T	Loss	0.0184
FR_1346	chrX	0	156040895	T	T	Undetermined	0.0072
FR_1347	chrX	0	156040895	T	T	CN-LOH
FR_1348	chrX	0	156040895	T	T	Undetermined	0.0176
FR_1349	chrX	0	156040895	T	T	Undetermined	0.0101
FR_983	chrX	0	156040895	T	T	Undetermined	0.0235
FR_1350	chrX	0	156040895	T	T	Loss	0.0188
FR_1351	chrX	0	156040895	T	T	Loss	0.0278
FR_1352	chrX	0	156040895	T	T	CN-LOH
FR_1353	chrX	0	156040895	T	T	Loss	0.01
FR_938	chrX	0	156040895	T	T	Loss	0.013
FR_1354	chrX	0	156040895	T	T	Loss	0.0127
FR_1355	chrX	0	156040895	T	T	Undetermined	0.0161
FR_1356	chrX	0	156040895	T	T	Undetermined	0.0093
FR_1357	chrX	0	156040895	T	T	CN-LOH
FR_1358	chrX	0	156040895	T	T	CN-LOH
FR_1359	chrX	0	156040895	T	T	Undetermined	0.0124
FR_1360	chrX	0	156040895	T	T	Undetermined	0.0224
FR_1361	chrX	0	156040895	T	T	Undetermined	0.0121
FR_1362	chrX	0	156040895	T	T	Undetermined	0.0326
FR_1363	chrX	0	156040895	T	T	Gain	0.0116
FR_1364	chrX	0	156040895	T	T	Undetermined	0.0233
FR_1365	chrX	0	156040895	T	T	Undetermined	0.0087
FR_1366	chrX	0	156040895	T	T	Undetermined	0.0996
FR_1367	chrX	0	156040895	T	T	Undetermined	0.0252
FR_1368	chrX	0	156040895	T	T	Undetermined	0.0175
FR_1369	chrX	0	156040895	T	T	Undetermined	0.007
FR_1370	chrX	8397058	156040895	Y	T	Loss	0.0249
FR_1371	chrX	0	156040895	T	T	Undetermined	0.0082
FR_1043	chrX	0	156040895	T	T	Undetermined	0.0189
FR_1372	chrX	0	156040895	T	T	Undetermined	0.0098
FR_1373	chrX	0	156040895	T	T	Undetermined	0.0136
FR_1374	chrX	0	156040895	T	T	Undetermined	0.009
FR_1375	chrX	0	156040895	T	T	CN-LOH
FR_1376	chrX	0	156040895	T	T	Undetermined	0.0138
FR_1377	chrX	0	156040895	T	T	Loss	0.0172
FR_1378	chrX	0	156040895	T	T	Undetermined	0.0201
FR_1379	chrX	0	156040895	T	T	Undetermined	0.019
FR_1380	chrX	0	156040895	T	T	Loss	0.0188
FR_1381	chrX	0	156040895	T	T	Loss	0.0372
FR_717	chrX	0	156040895	T	T	Undetermined	0.0248
FR_1382	chrX	0	156040895	T	T	Undetermined	0.0184
FR_1383	chrX	0	156040895	T	T	Undetermined	0.0158
FR_1384	chrX	0	156040895	T	T	CN-LOH
FR_1385	chrX	0	156040895	T	T	Undetermined	0.0101
FR_1386	chrX	0	156040895	T	T	Undetermined	0.0298
FR_1387	chrX	0	156040895	T	T	Loss	0.0077
FR_802	chrX	0	156040895	T	T	Undetermined	0.0187
FR_1388	chrX	0	156040895	T	T	Gain	0.0197
FR_1389	chrX	0	156040895	T	T	Loss	0.0145
FR_986	chrX	0	156040895	T	T	Gain	0.007
FR_1390	chrX	0	156040895	T	T	Loss	0.0082
FR_1391	chrX	0	156040895	T	T	Undetermined	0.0101
FR_1392	chrX	0	156040895	T	T	Undetermined	0.0088
FR_1393	chrX	0	156040895	T	T	Loss	0.0094
FR_1394	chrX	0	156040895	T	T	Loss	0.0264
FR_1395	chrX	0	156040895	T	T	Undetermined	0.0115
FR_1396	chrX	0	156040895	T	T	Gain	0.0098
FR_1397	chrX	0	156040895	T	T	Undetermined	0.0141
FR_1398	chrX	0	156040895	T	T	Undetermined	0.0211
FR_1399	chrX	0	156040895	T	T	Undetermined	0.0104
FR_1400	chrX	0	156040895	T	T	Undetermined	0.1288
FR_1401	chrX	0	156040895	T	T	Undetermined	0.0115
FR_1402	chrX	0	156040895	T	T	Loss	0.0198
FR_1403	chrX	0	156040895	T	T	CN-LOH
FR_1404	chrX	0	156040895	T	T	Undetermined	0.0069
FR_1405	chrX	0	156040895	T	T	CN-LOH	0.0279
FR_1406	chrX	0	156040895	T	T	CN-LOH
FR_1407	chrX	72089071	156040895	N	T	Loss	0.0261
FR_1408	chrX	0	156040895	T	T	Gain	0.5057
FR_1409	chrX	0	156040895	T	T	CN-LOH
FR_1410	chrX	0	156040895	T	T	Loss	0.4881
FR_1411	chrX	0	156040895	T	T	CN-LOH
FR_1412	chrX	0	156040895	T	T	Loss	0.0375
FR_1413	chrX	0	156040895	T	T	Undetermined	0.012
FR_1414	chrX	0	156040895	T	T	Undetermined	0.0083
FR_1415	chrX	0	156040895	T	T	Loss	0.0298
FR_1416	chrX	0	156040895	T	T	Undetermined	0.0109
FR_1417	chrX	0	156040895	T	T	Undetermined	0.0116
FR_1418	chrX	0	156040895	T	T	Gain	0.0091
FR_1419	chrX	0	156040895	T	T	Loss	0.0273
FR_1420	chrX	0	156040895	T	T	Undetermined	0.0143
FR_1421	chrX	0	156040895	T	T	Loss	0.0131
FR_1064	chrX	0	91450910	T	Y	Loss	0.1672
FR_1064	chrX	93854015	156040895	N	T	Loss	0.1427
FR_1422	chrX	0	156040895	T	T	Undetermined	0.011
FR_1423	chrX	0	156040895	T	T	Loss	0.0209
FR_1424	chrX	0	156040895	T	T	Loss	0.0262
FR_1425	chrX	0	156040895	T	T	Loss	0.032
FR_1062	chrX	0	156040895	T	T	Loss	0.0258
FR_1426	chrX	0	156040895	T	T	CN-LOH
FR_1427	chrX	0	156040895	T	T	Loss	0.0148
FR_1428	chrX	0	156040895	T	T	Undetermined	0.1888
FR_1429	chrX	0	156040895	T	T	Loss	0.0081
FR_1430	chrX	0	156040895	T	T	Loss	0.0073
FR_988	chrX	0	156040895	T	T	Undetermined	0.008
FR_1431	chrX	0	156040895	T	T	Loss	0.0213
FR_1432	chrX	0	156040895	T	T	Loss	0.0154
FR_1433	chrX	0	156040895	T	T	Undetermined	0.0087
FR_1434	chrX	0	156040895	T	T	Gain	0.0117
FR_1435	chrX	0	156040895	T	T	Undetermined	0.0078
FR_1436	chrX	0	156040895	T	T	Undetermined	0.0085
FR_1437	chrX	0	156040895	T	T	Undetermined	0.0089
FR_1438	chrX	0	156040895	T	T	Gain	0.3814
FR_1439	chrX	0	156040895	T	T	Undetermined	0.01
FR_795	chrX	0	156040895	T	T	Loss	0.0401
FR_1440	chrX	0	53076708	T	N	CN-LOH	0.0144
FR_1441	chrX	0	156040895	T	T	Loss	0.0103
FR_1442	chrX	0	156040895	T	T	Undetermined	0.0064
FR_1443	chrX	0	156040895	T	T	CN-LOH
FR_1444	chrX	0	156040895	T	T	Loss	0.0225
FR_1445	chrX	0	156040895	T	T	Loss	0.0083
FR_1446	chrX	0	156040895	T	T	Undetermined	0.011
FR_1447	chrX	0	156040895	T	T	Loss	0.0095
FR_1448	chrX	0	156040895	T	T	Undetermined	0.0089
FR_1449	chrX	0	156040895	T	T	Loss	0.0109
FR_1450	chrX	0	156040895	T	T	Undetermined	0.0128
FR_990	chrX	0	156040895	T	T	Loss	0.0066
FR_1451	chrX	0	156040895	T	T	Loss	0.0359
FR_1452	chrX	79721885	156040895	N	T	Undetermined	0.0178
FR_1453	chrX	0	156040895	T	T	Loss	0.0174
FR_1454	chrX	0	156040895	T	T	Loss	0.0383
FR_1455	chrX	0	156040895	T	T	Undetermined	0.0252
FR_1456	chrX	0	156040895	T	T	Loss	0.014
FR_1457	chrX	0	156040895	T	T	Loss	0.0109
FR_1458	chrX	0	156040895	T	T	Undetermined	0.0109
FR_1459	chrX	0	156040895	T	T	Undetermined	0.0115
FR_969	chrX	0	156040895	T	T	Undetermined	0.0132
FR_1460	chrX	0	156040895	T	T	Loss	0.3618
FR_1461	chrX	0	156040895	T	T	Undetermined	0.0279
FR_1462	chrX	0	156040895	T	T	Loss	0.0079
FR_1463	chrX	0	156040895	T	T	Loss	0.02
FR_1464	chrX	0	156040895	T	T	Loss	0.0162
FR_1465	chrX	0	156040895	T	T	Loss	0.0337
FR_1466	chrX	0	156040895	T	T	Undetermined	0.0085
FR_1467	chrX	0	156040895	T	T	CN-LOH
FR_1468	chrX	0	156040895	T	T	Undetermined	0.0191
FR_1469	chrX	0	156040895	T	T	Undetermined	0.0087
FR_1470	chrX	0	156040895	T	T	Undetermined	0.015
FR_1471	chrX	0	156040895	T	T	Undetermined	0.0328
FR_1033	chrX	0	156040895	T	T	Loss	0.0511
FR_1472	chrX	0	156040895	T	T	Loss	0.0102
FR_1473	chrX	0	156040895	T	T	Undetermined	0.0114
FR_1474	chrX	0	156040895	T	T	Loss	0.0464
FR_1475	chrX	0	156040895	T	T	Undetermined	0.0106
FR_1476	chrX	0	156040895	T	T	Undetermined	0.0232
FR_1477	chrX	0	156040895	T	T	Undetermined	0.0133
FR_1478	chrX	0	156040895	T	T	Undetermined	0.0091
FR_1479	chrX	0	156040895	T	T	CN-LOH
FR_1480	chrX	0	156040895	T	T	Undetermined	0.0302
FR_1481	chrX	0	156040895	T	T	CN-LOH
FR_1482	chrX	0	156040895	T	T	Undetermined	0.0174
FR_1483	chrX	0	156040895	T	T	Undetermined	0.0093
FR_1484	chrX	0	156040895	T	T	Loss	0.0164
FR_1485	chrX	0	156040895	T	T	Gain	0.0068
FR_1486	chrX	0	156040895	T	T	Loss	0.0139
FR_1487	chrX	0	156040895	T	T	Undetermined	0.0106
FR_1488	chrX	70057227	156040895	N	T	Undetermined	0.0203
FR_884	chrX	0	156040895	T	T	Loss	0.0225
FR_1489	chrX	0	156040895	T	T	Undetermined	0.0172
FR_1490	chrX	0	156040895	T	T	Undetermined	0.0095
FR_1491	chrX	0	156040895	T	T	Undetermined	0.0119
FR_1492	chrX	0	156040895	T	T	Undetermined	0.0274
FR_1493	chrX	0	156040895	T	T	CN-LOH	0.0114
FR_1494	chrX	0	156040895	T	T	Undetermined	0.0117
FR_1495	chrX	0	156040895	T	T	Gain	0.0154
FR_1496	chrX	0	156040895	T	T	Gain	0.0191
FR_831	chrX	0	156040895	T	T	Gain	0.0088
FR_720	chrX	0	156040895	T	T	Undetermined	0.0111
FR_1497	chrX	0	156040895	T	T	Loss	0.0065
FR_1498	chrX	0	156040895	T	T	Undetermined	0.019
FR_1499	chrX	0	156040895	T	T	Loss	0.0816
FR_1500	chrX	0	156040895	T	T	CN-LOH
FR_1501	chrX	0	156040895	T	T	Gain	0.0113
FR_1502	chrX	0	156040895	T	T	Loss	0.0085
FR_1503	chrX	0	156040895	T	T	Loss	0.0248
FR_1504	chrX	0	156040895	T	T	Gain	0.0085
FR_1505	chrX	0	156040895	T	T	CN-LOH
FR_1506	chrX	0	156040895	T	T	Loss	0.0775
FR_1507	chrX	0	156040895	T	T	Undetermined	0.0213
FR_1508	chrX	0	156040895	T	T	Undetermined	0.0137
FR_1509	chrX	0	156040895	T	T	Gain	0.0207
FR_1510	chrX	0	156040895	T	T	Loss	0.0142
FR_1511	chrX	0	156040895	T	T	CN-LOH
FR_1512	chrX	0	156040895	T	T	Undetermined	0.0195
FR_1513	chrX	0	156040895	T	T	Undetermined	0.0203
FR_1514	chrX	0	156040895	T	T	Undetermined	0.0112
FR_1515	chrX	0	156040895	T	T	Undetermined	0.0119
FR_1516	chrX	0	156040895	T	T	Loss	0.0254
FR_1517	chrX	0	156040895	T	T	CN-LOH
FR_1518	chrX	0	156040895	T	T	Undetermined	0.0114
FR_1519	chrX	0	156040895	T	T	CN-LOH
FR_1520	chrX	0	156040895	T	T	Undetermined	0.0143
FR_1521	chrX	0	156040895	T	T	Undetermined	0.0219
FR_1522	chrX	0	156040895	T	T	Undetermined	0.0181
FR_1523	chrX	0	156040895	T	T	Undetermined	0.0097
FR_1524	chrX	0	156040895	T	T	Loss	0.0167
FR_1525	chrX	0	156040895	T	T	Loss	0.0088
FR_1526	chrX	0	156040895	T	T	Undetermined	0.0286
FR_1527	chrX	0	156040895	T	T	Undetermined	0.0083
FR_832	chrX	0	156040895	T	T	Loss	0.0287
FR_1528	chrX	0	156040895	T	T	Undetermined	0.0133
FR_1529	chrX	0	156040895	T	T	Gain	0.0139
FR_1530	chrX	0	156040895	T	T	Gain	0.0086
FR_1531	chrX	0	156040895	T	T	Gain	0.01
FR_1532	chrX	0	156040895	T	T	Loss	0.012
FR_1533	chrX	0	156040895	T	T	Undetermined	0.0062
FR_1534	chrX	0	156040895	T	T	Undetermined	0.0086
FR_1535	chrX	0	156040895	T	T	Undetermined	0.011
FR_1536	chrX	0	156040895	T	T	Loss	0.0236
FR_1537	chrX	0	156040895	T	T	CN-LOH	0.0157
FR_1538	chrX	0	156040895	T	T	Undetermined	0.0109
FR_1539	chrX	0	156040895	T	T	Loss	0.0194
FR_1540	chrX	0	156040895	T	T	CN-LOH
FR_1541	chrX	0	156040895	T	T	Loss	0.0112
FR_1542	chrX	0	156040895	T	T	Undetermined	0.0107
FR_1543	chrX	0	156040895	T	T	Undetermined	0.0346
FR_1544	chrX	0	156040895	T	T	CN-LOH
FR_1545	chrX	0	156040895	T	T	Undetermined	0.0156
FR_804	chrX	0	156040895	T	T	Undetermined	0.0273
FR_1546	chrX	0	156040895	T	T	Gain	0.017
FR_1547	chrX	0	156040895	T	T	Undetermined	0.0076
FR_1548	chrX	0	156040895	T	T	Undetermined	0.0083
FR_1037	chrX	0	156040895	T	T	Loss	0.0178
FR_1549	chrX	0	156040895	T	T	Undetermined	0.0072
FR_1550	chrX	0	156040895	T	T	Undetermined	0.0089
FR_1551	chrX	0	156040895	T	T	Undetermined	0.0121
FR_1552	chrX	0	156040895	T	T	Undetermined	0.0094
FR_1553	chrX	0	156040895	T	T	Undetermined	0.0159
FR_1554	chrX	0	156040895	T	T	Undetermined	0.0148
FR_1555	chrX	0	156040895	T	T	Undetermined	0.0139
FR_1556	chrX	0	156040895	T	T	Gain	0.0181
FR_1557	chrX	0	156040895	T	T	Undetermined	0.0281
FR_1558	chrX	0	156040895	T	T	Undetermined	0.0059
FR_1559	chrX	0	156040895	T	T	Undetermined	0.0109
FR_1560	chrX	0	156040895	T	T	Gain	0.0093
FR_1561	chrX	0	156040895	T	T	Undetermined	0.0078
FR_1562	chrX	0	156040895	T	T	Undetermined	0.0081
FR_1563	chrX	0	156040895	T	T	Gain	0.0071
FR_1564	chrX	0	156040895	T	T	Undetermined	0.009
FR_1565	chrX	0	156040895	T	T	Gain	0.0115
FR_1566	chrX	0	156040895	T	T	Gain	0.0088
FR_1567	chrX	0	156040895	T	T	Gain	0.0157
FR_1568	chrX	0	156040895	T	T	Gain	0.0109
FR_1569	chrX	0	156040895	T	T	Gain	0.0243
FR_1570	chrX	0	156040895	T	T	Loss	0.0257
FR_1571	chrX	0	156040895	T	T	Loss	0.0422
FR_1572	chrX	0	156040895	T	T	Undetermined	0.0071
FR_1573	chrX	0	156040895	T	T	Gain	0.0179
FR_786	chrX	0	156040895	T	T	Undetermined	0.0201
FR_1574	chrX	0	156040895	T	T	Loss	0.0123
FR_1575	chrX	0	156040895	T	T	Undetermined	0.0135
FR_1576	chrX	0	156040895	T	T	Gain	0.0123
FR_1577	chrX	0	156040895	T	T	Undetermined	0.0085
FR_1578	chrX	0	156040895	T	T	Gain	0.0071
FR_1579	chrX	0	156040895	T	T	Undetermined	0.0075
FR_1580	chrX	0	156040895	T	T	Undetermined	0.1379
FR_1581	chrX	0	156040895	T	T	Gain	0.0075
FR_1582	chrX	0	156040895	T	T	CN-LOH
FR_1583	chrX	0	156040895	T	T	Undetermined	0.0087
FR_1584	chrX	0	156040895	T	T	Gain	0.0114
FR_1585	chrX	0	156040895	T	T	Gain	0.006
FR_1586	chrX	0	156040895	T	T	Loss	0.1037
FR_1587	chrX	0	156040895	T	T	Undetermined	0.015
FR_1588	chrX	0	156040895	T	T	Undetermined	0.0139
FR_1589	chrX	0	156040895	T	T	Gain	0.635
FR_1590	chrX	0	156040895	T	T	Undetermined	0.0193
FR_1591	chrX	0	156040895	T	T	Undetermined	0.0219
FR_1592	chrX	0	156040895	T	T	Loss	0.0372
FR_1593	chrX	0	156040895	T	T	Gain	0.0127
FR_1594	chrX	0	156040895	T	T	Undetermined	0.019
FR_1595	chrX	86298805	156040895	N	T	CN-LOH	0.011
FR_851	chrX	0	156040895	T	T	Loss	0.0271
FR_1596	chrX	0	156040895	T	T	Loss	0.0085
FR_1597	chrX	0	156040895	T	T	Loss	0.0295
FR_1598	chrX	0	156040895	T	T	Loss	0.0116
FR_1599	chrX	0	156040895	T	T	Undetermined	0.0056
FR_1600	chrX	0	156040895	T	T	CN-LOH
FR_1601	chrX	0	156040895	T	T	Undetermined	0.011
FR_1602	chrX	0	156040895	T	T	Gain	0.0119
FR_1603	chrX	0	156040895	T	T	Loss	0.0175
FR_1604	chrX	0	156040895	T	T	Loss	0.0113
FR_1605	chrX	0	156040895	T	T	Undetermined	0.0102
FR_1606	chrX	0	156040895	T	T	Loss	0.029
FR_1607	chrX	0	156040895	T	T	Undetermined	0.0177
FR_1608	chrX	0	156040895	T	T	Loss	0.0317
FR_1019	chrX	0	156040895	T	T	Loss	0.0158
FR_1609	chrX	0	156040895	T	T	CN-LOH
FR_1610	chrX	0	156040895	T	T	Loss	0.023
FR_1611	chrX	0	156040895	T	T	Gain	0.0097
FR_1612	chrX	0	156040895	T	T	Loss	0.0175
FR_1613	chrX	0	156040895	T	T	Loss	0.0121
FR_1614	chrX	0	156040895	T	T	Gain	0.7992
FR_1615	chrX	0	156040895	T	T	Undetermined	0.0127
FR_1616	chrX	0	156040895	T	T	Loss	0.0214
FR_1617	chrX	0	156040895	T	T	Undetermined	0.0104
FR_1618	chrX	0	156040895	T	T	Loss	0.0293
FR_1619	chrX	0	156040895	T	T	Loss	0.0164
FR_1620	chrX	0	156040895	T	T	CN-LOH
FR_1621	chrX	0	156040895	T	T	Undetermined	0.0216
FR_1622	chrX	0	156040895	T	T	Loss	0.0237
FR_1623	chrX	0	156040895	T	T	CN-LOH
FR_972	chrX	0	156040895	T	T	Undetermined	0.0124
FR_889	chrX	0	156040895	T	T	CN-LOH
FR_1624	chrX	0	156040895	T	T	Loss	0.0206
FR_1625	chrX	0	156040895	T	T	Loss	0.0237
FR_1626	chrX	0	156040895	T	T	Undetermined	0.0154
FR_1627	chrX	0	156040895	T	T	Gain	0.0084
FR_1628	chrX	0	156040895	T	T	Loss	0.0177
FR_1629	chrX	0	156040895	T	T	Undetermined	0.0171
FR_1630	chrX	0	156040895	T	T	CN-LOH
FR_1631	chrX	0	156040895	T	T	Undetermined	0.0116
FR_1632	chrX	0	156040895	T	T	Undetermined	0.0155
FR_1633	chrX	0	156040895	T	T	Undetermined	0.0132
FR_1634	chrX	0	156040895	T	T	Loss	0.0203
FR_1635	chrX	0	156040895	T	T	Loss	0.0209
FR_1636	chrX	0	156040895	T	T	Loss	0.0122
FR_1637	chrX	0	156040895	T	T	Loss	0.015
FR_1638	chrX	0	156040895	T	T	Loss	0.0238
FR_1639	chrX	0	156040895	T	T	Undetermined	0.0122
FR_1640	chrX	0	156040895	T	T	Undetermined	0.028
FR_1641	chrX	0	156040895	T	T	Undetermined	0.0135
FR_1642	chrX	0	156040895	T	T	Loss	0.0298
FR_1643	chrX	0	156040895	T	T	Loss	0.02
FR_1644	chrX	0	156040895	T	T	Undetermined	0.0094
FR_1645	chrX	0	156040895	T	T	Loss	0.0139
FR_788	chrX	0	156040895	T	T	Undetermined	0.0201
FR_1646	chrX	0	156040895	T	T	Loss	0.011
FR_1647	chrX	0	156040895	T	T	Loss	0.0132
FR_1648	chrX	0	156040895	T	T	Undetermined	0.0202
FR_1649	chrX	0	156040895	T	T	Loss	0.0229
FR_1650	chrX	0	156040895	T	T	Undetermined	0.0102
FR_1651	chrX	0	156040895	T	T	Gain	0.0138
FR_1652	chrX	0	156040895	T	T	Undetermined	0.0107
FR_1653	chrX	0	156040895	T	T	Gain	0.0132
FR_1654	chrX	0	156040895	T	T	Gain	0.0072
FR_1655	chrX	0	156040895	T	T	Gain	0.0135
FR_1656	chrX	0	156040895	T	T	Gain	0.0114
FR_1657	chrX	0	156040895	T	T	Undetermined	0.016
FR_1658	chrX	0	156040895	T	T	Undetermined	0.0325
FR_1659	chrX	0	156040895	T	T	Undetermined	0.0191
FR_1660	chrX	0	156040895	T	T	Undetermined	0.0106
FR_1661	chrX	0	156040895	T	T	Undetermined	0.0084
FR_1662	chrX	0	156040895	T	T	Undetermined	0.0246
FR_1663	chrX	0	156040895	T	T	Undetermined	0.0097
FR_1664	chrX	0	156040895	T	T	Gain	0.0134
FR_1665	chrX	0	156040895	T	T	Gain	0.0138
FR_1666	chrX	0	156040895	T	T	Gain	0.0153
FR_1667	chrX	0	156040895	T	T	CN-LOH
FR_1668	chrX	0	156040895	T	T	Gain	0.0087
FR_1669	chrX	0	156040895	T	T	Undetermined	0.0156
FR_1670	chrX	0	156040895	T	T	Gain	0.0209
FR_1671	chrX	0	156040895	T	T	Gain	0.0831
FR_1672	chrX	0	156040895	T	T	Undetermined	0.0163
FR_1673	chrX	0	156040895	T	T	Undetermined	0.0126
FR_1674	chrX	0	156040895	T	T	Undetermined	0.0244
FR_1675	chrX	0	156040895	T	T	Undetermined	0.0089
FR_1676	chrX	0	156040895	T	T	Undetermined	0.011
FR_1677	chrX	0	156040895	T	T	Loss	0.0133
FR_1678	chrX	0	156040895	T	T	Loss	0.029
FR_1679	chrX	0	156040895	T	T	Undetermined	0.0084
FR_1680	chrX	0	156040895	T	T	Undetermined	0.0071
FR_1681	chrX	0	156040895	T	T	Undetermined	0.009
FR_1682	chrX	0	156040895	T	T	Undetermined	0.0106
FR_1683	chrX	0	156040895	T	T	Undetermined	0.026
FR_1684	chrX	0	156040895	T	T	Undetermined	0.0147
FR_1685	chrX	0	156040895	T	T	Undetermined	0.0076
FR_1686	chrX	0	156040895	T	T	Undetermined	0.0094
FR_1687	chrX	0	156040895	T	T	Undetermined	0.0167
FR_1688	chrX	0	156040895	T	T	Undetermined	0.0266
FR_1689	chrX	0	156040895	T	T	Gain	0.0299
FR_1690	chrX	0	156040895	T	T	Gain	0.0148
FR_1691	chrX	0	156040895	T	T	Gain	0.0155
FR_891	chrX	0	156040895	T	T	Undetermined	0.013
FR_1692	chrX	0	156040895	T	T	Undetermined	0.0075
FR_1693	chrX	0	156040895	T	T	Gain	0.0196
FR_1694	chrX	0	156040895	T	T	Undetermined	0.0104
FR_1695	chrX	0	156040895	T	T	Loss	0.0107
FR_1696	chrX	0	156040895	T	T	Undetermined	0.0122
FR_809	chrX	0	156040895	T	T	Gain	0.0272
FR_1697	chrX	0	156040895	T	T	Undetermined	0.0289
FR_1698	chrX	0	2825586	T	N	Undetermined
FR_1699	chrX	0	156040895	T	T	Gain	0.0205
FR_973	chrX	0	156040895	T	T	Gain	0.0277
FR_1700	chrX	0	156040895	T	T	Gain	0.0117
FR_1701	chrX	0	156040895	T	T	Gain	0.0111
FR_1702	chrX	0	156040895	T	T	Undetermined	0.0168
FR_1703	chrX	0	156040895	T	T	Gain	0.0122
FR_1704	chrX	0	156040895	T	T	Undetermined	0.0092
FR_1705	chrX	0	156040895	T	T	Loss	0.058
FR_1706	chrX	0	156040895	T	T	Undetermined	0.0251
FR_1707	chrX	0	156040895	T	T	Undetermined	0.0121
FR_1708	chrX	0	156040895	T	T	Undetermined	0.0172
FR_1709	chrX	0	156040895	T	T	CN-LOH
FR_1710	chrX	0	156040895	T	T	Undetermined	0.0112
FR_1711	chrX	0	156040895	T	T	Undetermined	0.0271
FR_1712	chrX	0	156040895	T	T	Undetermined	0.0107
FR_1713	chrX	0	156040895	T	T	Undetermined	0.0181
FR_1714	chrX	0	156040895	T	T	Undetermined	0.023
FR_1715	chrX	0	156040895	T	T	Loss	0.3266
FR_1716	chrX	0	156040895	T	T	Undetermined	0.0121
FR_1717	chrX	0	156040895	T	T	Undetermined	0.0138
FR_1718	chrX	0	156040895	T	T	Gain	0.0107
FR_1719	chrX	0	156040895	T	T	Undetermined	0.009
FR_1720	chrX	0	156040895	T	T	Undetermined	0.0234
FR_1721	chrX	0	156040895	T	T	Gain	0.0294
FR_1722	chrX	0	156040895	T	T	Gain	0.0113
FR_1723	chrX	0	156040895	T	T	Undetermined	0.0185
FR_1724	chrX	0	156040895	T	T	Undetermined	0.0099
FR_1725	chrX	0	156040895	T	T	Undetermined	0.0153
FR_1726	chrX	0	156040895	T	T	Undetermined	0.0077
FR_1727	chrX	0	156040895	T	T	Undetermined	0.0121
FR_1728	chrX	0	156040895	T	T	Loss	0.0139
FR_1729	chrX	0	156040895	T	T	Undetermined	0.0104
FR_1730	chrX	0	156040895	T	T	Undetermined	0.0108
FR_1731	chrX	0	156040895	T	T	Undetermined	0.0112
FR_1732	chrX	0	156040895	T	T	Undetermined	0.0078
FR_1733	chrX	0	156040895	T	T	Gain	0.0093
FR_1734	chrX	0	156040895	T	T	Undetermined	0.066
FR_1735	chrX	0	156040895	T	T	Loss	0.0106
FR_1736	chrX	0	156040895	T	T	Undetermined
FR_1737	chrX	0	156040895	T	T	Loss	0.0127
FR_1738	chrX	0	156040895	T	T	Loss	0.0117
FR_1739	chrX	0	156040895	T	T	Undetermined	0.0109
FR_1092	chrX	0	156040895	T	T	Undetermined	0.0146
FR_1740	chrX	0	156040895	T	T	CN-LOH	0.0117
FR_773	chrX	0	156040895	T	T	Loss	0.0125
FR_1741	chrX	0	156040895	T	T	CN-LOH
FR_1742	chrX	0	156040895	T	T	Undetermined	0.0259
FR_1743	chrX	0	156040895	T	T	Undetermined	0.0105
FR_1744	chrX	0	156040895	T	T	Undetermined	0.0245
FR_1745	chrX	0	156040895	T	T	Loss	0.0085
FR_1746	chrX	0	156040895	T	T	Gain	0.0113
FR_1747	chrX	0	156040895	T	T	CN-LOH
FR_1748	chrX	0	156040895	T	T	Undetermined	0.0157
FR_1749	chrX	0	156040895	T	T	Undetermined	0.0095
FR_1750	chrX	0	156040895	T	T	Gain	0.0218
FR_1751	chrX	0	156040895	T	T	Gain	0.0326
FR_1752	chrX	0	156040895	T	T	Gain	0.0105
FR_1753	chrX	0	156040895	T	T	CN-LOH
FR_1754	chrX	0	156040895	T	T	Undetermined	0.0344
FR_1755	chrX	0	156040895	T	T	Undetermined	0.012
FR_1756	chrX	8172976	156040895	Y	T	Gain	0.0243
FR_1757	chrX	0	156040895	T	T	Undetermined	0.0339
FR_944	chrX	0	156040895	T	T	Undetermined	0.0079
FR_760	chrX	0	156040895	T	T	CN-LOH
FR_1758	chrX	0	156040895	T	T	Gain	0.0145
FR_1759	chrX	0	156040895	T	T	Gain	0.0157
FR_871	chrX	0	156040895	T	T	CN-LOH
FR_1760	chrX	0	156040895	T	T	Undetermined	0.0306
FR_1761	chrX	0	156040895	T	T	Undetermined	0.0245
FR_1762	chrX	0	156040895	T	T	Gain	0.0122
FR_1763	chrX	0	156040895	T	T	Loss	0.0114
FR_1764	chrX	0	156040895	T	T	Undetermined	0.0145
FR_1765	chrX	0	156040895	T	T	Loss	0.0659
FR_1766	chrX	0	156040895	T	T	Undetermined	0.0105
FR_1767	chrX	0	156040895	T	T	Undetermined	0.0136
FR_1768	chrX	0	156040895	T	T	Undetermined	0.01
FR_1769	chrX	0	156040895	T	T	CN-LOH
FR_1770	chrX	8172976	156040895	Y	T	Undetermined	0.0194
FR_1771	chrX	0	156040895	T	T	Gain	0.0259
FR_1772	chrX	0	156040895	T	T	Undetermined	0.011
FR_1773	chrX	0	156040895	T	T	CN-LOH
FR_1774	chrX	0	156040895	T	T	Undetermined	0.0161
FR_1775	chrX	0	156040895	T	T	Undetermined	0.0233
FR_1776	chrX	0	156040895	T	T	Undetermined	0.0103
FR_1777	chrX	0	156040895	T	T	Undetermined	0.0083
FR_1778	chrX	0	156040895	T	T	Gain	0.0083
FR_1779	chrX	0	156040895	T	T	Undetermined	0.0112
FR_1780	chrX	0	156040895	T	T	Gain	0.0308
FR_1781	chrX	0	156040895	T	T	Gain	0.0197
FR_1782	chrX	0	156040895	T	T	Gain	0.0132
FR_1783	chrX	0	156040895	T	T	Undetermined	0.0096
FR_1784	chrX	0	156040895	T	T	CN-LOH
FR_1785	chrX	0	156040895	T	T	Undetermined	0.0125
FR_1786	chrX	0	156040895	T	T	Gain	0.0115
FR_1787	chrX	0	156040895	T	T	Undetermined	0.0272
FR_1788	chrX	0	156040895	T	T	Undetermined	0.0091
FR_1789	chrX	0	156040895	T	T	Undetermined	0.0124
FR_1790	chrX	0	156040895	T	T	Gain	0.0117
FR_1791	chrX	0	156040895	T	T	Undetermined	0.0177
FR_1792	chrX	0	156040895	T	T	Undetermined	0.0188
FR_1793	chrX	0	156040895	T	T	Gain	0.0304
FR_1794	chrX	0	156040895	T	T	Undetermined	0.0108
FR_1795	chrX	0	156040895	T	T	Undetermined	0.0168
FR_1796	chrX	0	156040895	T	T	Undetermined	0.0128
FR_1797	chrX	0	156040895	T	T	Undetermined	0.0215
FR_1798	chrX	0	156040895	T	T	Loss	0.0118
FR_1799	chrX	0	156040895	T	T	Undetermined	0.0156
FR_1800	chrX	0	156040895	T	T	Undetermined	0.0118
FR_1801	chrX	0	156040895	T	T	Undetermined	0.0061
FR_1802	chrX	0	156040895	T	T	Gain	0.0193
FR_812	chrX	0	156040895	T	T	CN-LOH
FR_1803	chrX	0	156040895	T	T	Loss	0.0303
FR_1804	chrX	0	156040895	T	T	Gain	0.0129
FR_1805	chrX	0	156040895	T	T	Undetermined	0.0122
FR_1806	chrX	0	156040895	T	T	Undetermined	0.0168
FR_1807	chrX	0	156040895	T	T	Undetermined	0.0133
FR_1808	chrX	0	156040895	T	T	Undetermined	0.0102
FR_1809	chrX	0	156040895	T	T	Undetermined	0.0184
FR_1810	chrX	0	156040895	T	T	Undetermined	0.0061
FR_957	chrX	0	156040895	T	T	Undetermined	0.0215
FR_1811	chrX	0	156040895	T	T	Undetermined	0.0103
FR_1812	chrX	0	156040895	T	T	Undetermined	0.012
FR_1813	chrX	0	156040895	T	T	Undetermined	0.018
FR_1814	chrX	0	156040895	T	T	CN-LOH
FR_1815	chrX	0	156040895	T	T	Undetermined	0.0165
FR_1816	chrX	0	156040895	T	T	Undetermined	0.0147
FR_1817	chrX	0	156040895	T	T	Gain	0.0135
FR_1818	chrX	0	156040895	T	T	CN-LOH
FR_1819	chrX	0	156040895	T	T	Gain	0.0163
FR_1820	chrX	0	156040895	T	T	Undetermined	0.0106
FR_1821	chrX	0	156040895	T	T	CN-LOH
FR_1822	chrX	0	156040895	T	T	Undetermined	0.0174
FR_1823	chrX	0	156040895	T	T	CN-LOH	0.0373
FR_1824	chrX	0	156040895	T	T	Undetermined	0.0137
FR_1825	chrX	0	156040895	T	T	Gain	0.0154
FR_1826	chrX	0	156040895	T	T	Undetermined	0.0127
FR_1827	chrX	0	156040895	T	T	Gain	0.0113
FR_1828	chrX	0	156040895	T	T	Undetermined	0.0104
FR_1829	chrX	0	156040895	T	T	Undetermined	0.0158
FR_1830	chrX	0	156040895	T	T	Undetermined	0.0252
FR_1831	chrX	0	156040895	T	T	Undetermined	0.0092
FR_1832	chrX	0	156040895	T	T	Gain	0.0107
FR_1833	chrX	0	156040895	T	T	Undetermined	0.0235
FR_1834	chrX	0	156040895	T	T	Gain	0.0228
FR_1835	chrX	0	156040895	T	T	Undetermined	0.0147
FR_1836	chrX	0	156040895	T	T	Gain	0.017
FR_1837	chrX	0	156040895	T	T	Undetermined	0.0082
FR_1838	chrX	0	156040895	T	T	Gain	1
FR_1839	chrX	0	156040895	T	T	Gain	0.0188
FR_1840	chrX	0	156040895	T	T	Undetermined	0.0255
FR_1841	chrX	0	156040895	T	T	Gain	0.0166
FR_1842	chrX	0	156040895	T	T	Undetermined	0.0094
FR_1843	chrX	0	156040895	T	T	Undetermined	0.0288
FR_1844	chrX	0	156040895	T	T	Loss	0.0067
FR_1845	chrX	0	156040895	T	T	CN-LOH
FR_1846	chrX	0	156040895	T	T	CN-LOH
FR_1847	chrX	0	156040895	T	T	Loss	0.0123
FR_1848	chrX	0	156040895	T	T	Loss	0.0082
FR_1849	chrX	0	156040895	T	T	Loss	0.0182
FR_1499	chrX	0	156040895	T	T	Loss	0.0722
FR_1850	chrX	0	156040895	T	T	CN-LOH
FR_1851	chrX	0	156040895	T	T	CN-LOH
FR_1852	chrX	0	156040895	T	T	Loss	0.0168
FR_1853	chrX	0	156040895	T	T	Loss	0.0107
FR_1854	chrX	0	156040895	T	T	Loss	0.0222
FR_1047	chrX	0	156040895	T	T	Loss	0.0324
FR_1855	chrX	0	156040895	T	T	Loss	0.011
FR_1856	chrX	0	156040895	T	T	CN-LOH
FR_1857	chrX	0	156040895	T	T	Loss	0.0175
FR_1858	chrX	0	156040895	T	T	Loss	0.0164
FR_1859	chrX	0	156040895	T	T	CN-LOH
FR_1860	chrX	0	156040895	T	T	Loss	0.0218
FR_1861	chrX	0	156040895	T	T	Loss	0.0134
FR_1862	chrX	0	156040895	T	T	Loss	0.0172
FR_1863	chrX	0	156040895	T	T	Loss	0.013
FR_1864	chrX	0	156040895	T	T	Loss	0.0185
FR_1865	chrX	0	156040895	T	T	Loss	0.0335
FR_1866	chrX	0	156040895	T	T	CN-LOH
FR_1867	chrX	0	156040895	T	T	Undetermined	0.0139
FR_1868	chrX	0	156040895	T	T	CN-LOH
FR_1869	chrX	0	156040895	T	T	Loss	0.0123
FR_1870	chrX	0	156040895	T	T	Loss	0.0143
FR_1871	chrX	0	156040895	T	T	Loss	0.033
FR_1872	chrX	0	156040895	T	T	Loss	0.0106
FR_1873	chrX	0	156040895	T	T	Loss	0.0171
FR_1874	chrX	0	156040895	T	T	Loss	0.0248
FR_1875	chrX	0	156040895	T	T	Loss	0.0167
FR_1876	chrX	70057227	156040895	N	T	Loss	0.0349
FR_1877	chrX	0	156040895	T	T	Loss	0.0165
FR_1878	chrX	0	156040895	T	T	Loss	0.0177
FR_1608	chrX	0	156040895	T	T	Loss	0.0295
FR_1606	chrX	0	156040895	T	T	Loss	0.0292
FR_1879	chrX	0	156040895	T	T	Loss	0.0301
FR_1880	chrX	0	156040895	T	T	Loss	0.0221
FR_1881	chrX	0	156040895	T	T	Loss	0.0227
FR_1882	chrX	0	156040895	T	T	Loss	0.0242
FR_1883	chrX	0	156040895	T	T	Loss	0.0143
FR_1884	chrX	0	156040895	T	T	Loss	0.0178
FR_1885	chrX	0	156040895	T	T	Loss	0.0241
FR_1886	chrX	0	156040895	T	T	CN-LOH
FR_1887	chrX	0	156040895	T	T	Loss	0.0113
FR_1888	chrX	0	156040895	T	T	Loss	0.0418
FR_1889	chrX	0	156040895	T	T	Loss	0.0181
FR_1890	chrX	0	156040895	T	T	CN-LOH
FR_1891	chrX	0	156040895	T	T	Loss	0.0111
FR_1892	chrX	0	156040895	T	T	Loss	0.0181

## Sheet: S6
Table S6: SNP array derived-CHIP detection test in FINRISK
		Whole-exome sequencing
		no DNMT3A R882H	DNMT3A R882H	DNMT3A R882H VAF >= 10%
SNP array	no DNMT3A R882H	7984	17	1
	DNMT3A R882H	0	12	9
		Whole-exome sequencing
		no JAK2 V617F	JAK2 V617F	JAK2 V617F VAF >= 10%
SNP array	no JAK2 V617F	8725	3	2
	JAK2 V617F	4	8	7

## Sheet: S7
Table S7: SNP array derived CHIP filtering results and criteria
			Prevalence ratio					Age		ALL_HEM_MALIG		MYELOID_MALIG		LYMPHOID_MALIG		OTHERHEMA_MALIG		Criteria passed
Locus	Gene	AAChange	FinnGen Count	FinnGen prevalence	UKBB count	UKBB prevalence	Ratio	Median difference	Pval	OR	Pval	OR	Pval	OR	Pval	OR	Pval
9_5073770_G_T	JAK2	p.V617F	1112	0.002158	120	0.000598644	3.60481	14.48	3.17771e-174	116.028	0	380.236	0	2.17765	1.94656e-06	91.9085	0	3	Yes
2_25240420_T_C	DNMT3A	p.Y735C	802	0.001604	151	0.000753294	2.12932	-43.855	3.24209e-249	0.280533	5.11056e-05	0.492898	0.210101	0.116929	1.7336e-05	0.764677	0.694896	1	No
2_25240313_G_A	DNMT3A	p.R771*	384	0.000752	103	0.000513836	1.4635	3.175	8.12742e-06	1.60453	0.068234	1.86813	0.110427	1.41202	0.273561	2.65403	0.0128118	4	Yes
2_25234373_C_T	DNMT3A	p.R882H	377	0.000736	459	0.00228981	0.321424	12.675	8.82139e-55	3.13749	5.16681e-08	7.49346	2.21127e-14	1.43965	0.204032	4.46377	1.4134e-05	4	Yes
15_90088702_C_T	IDH2	p.R140Q	267	0.000518	31	0.00015465	3.3495	4.69	0.00959282	5.66664	2.81009e-16	12.4748	2.52281e-21	1.88193	0.0749768	9.14324	8.6298e-12	3	Yes
2_25234374_G_A	DNMT3A	p.R882C	222	0.000428	286	0.00142677	0.299979	12.49	1.0625e-30	4.03403	5.10806e-08	7.97478	8.59589e-10	1.81962	0.093066	3.52109	0.00859123	4	Yes
1_1815790_T_C	GNB1	p.K57E	199	0.000388	94	0.000468938	0.827402	13.72	1.15515e-22	3.06597	0.000104032	4.23798	0.000861469	2.27975	0.0217369	0.6317	1	4	Yes
2_25244214_G_A	DNMT3A	p.R598*	140	0.000274	66	0.000329254	0.832184	8.21	4.67712e-05	1.97869	0.0731383	3.7305	0.0128938	1.40885	0.377268	3.66986	0.0262174	4	Yes
4_105275056_C_T	TET2	p.R1516*	104	0.000198	30	0.000149661	1.32299	9.78	0.000124295	1.69694	0.230735	2.02955	0.2627	1.46385	0.465794	2.51488	0.192818	3	Yes
2_25244580_C_A	DNMT3A	p.G543C	88	0.00017	17	8.48079e-05	2.00453	7.51	5.40268e-05	2.86351	0.0150379	1.17162	0.576591	3.55886	0.00894658	0	1	3	Yes
2_25240418_G_A	DNMT3A	p.R736C	84	0.000154	100	0.00049887	0.308698	10.08	2.99341e-08	2.69629	0.0299051	1.29497	0.540917	3.25379	0.0228019	0	1	4	Yes
2_25240699_A_G	DNMT3A	p.I705T	79	0.000158	22	0.000109751	1.43962	3.49	0.0799312	0	0.180171	0	1	0	0.417445	0	1	3	Yes
2_25243931_G_A	DNMT3A	p.R635W	79	0.000156	85	0.00042404	0.36789	7.435	0.000130461	4.1625	0.000607526	5.32308	0.00808774	3.20921	0.023957	8.3608	0.000458396	4	Yes
17_60663168_C_A	PPM1D	p.C478*	74	0.000148	12	5.98644e-05	2.47225	5.61	0.0378354	1.34788	0.493344	0	1	1.97939	0.201757	0	1	2	No
4_105276128_T_C	TET2	p.I1873T	74	0.000146	55	0.000274379	0.532112	15.5	1.61278e-13	2.85728	0.0237473	5.70887	0.00641894	2.00767	0.1964	3.436	0.119308	4	Yes
4_105234763_TC_T	TET2	p.N275Ifs*18	73	0.000138	33	0.000164627	0.838258	13.65	2.05172e-08	4.78696	0.000241033	9.3827	7.20286e-05	2.88312	0.056652	3.64117	0.108732	4	Yes
4_105235590_C_T	TET2	p.R550*	65	0.000124	21	0.000104763	1.18363	9.745	0.000458623	3.41861	0.0113321	5.00646	0.0247824	2.38204	0.140231	1.99919	0.397352	4	Yes
20_32433447_C_T	ASXL1	p.R417*	63	0.000126	34	0.000169616	0.742855	3.42	0.144404	2.16289	0.12494	1.58743	0.471105	2.34233	0.145094	0	1	2	No
2_25243930_C_T	DNMT3A	p.R635Q	58	0.000112	48	0.000239458	0.467724	3.16	0.0555842	1.80571	0.242111	3.64599	0.10925	1.73492	0.327368	0	1	3	Yes
2_25240417_C_T	DNMT3A	p.R736H	58	0.00011	95	0.000473927	0.232103	8.28	0.000150833	1.84044	0.233988	3.71479	0.106026	0	0.632566	4.60311	0.0740323	3	Yes
2_25247615_C_T	DNMT3A	p.W330*	56	0.000112	34	0.000169616	0.660316	5.03	0.273518	1.18144	0.68833	1.78949	0.432314	0.851604	1	4.51786	0.0763735	2	No
11_108365359_C_T	ATM	p.R3008C	55	0.00011	11	5.48757e-05	2.00453	1.79	0.557062	0.59068	1	1.82264	0.426545	0	0.632566	0	1	1	No
2_197402110_T_C	SF3B1	p.K700E	55	0.000108	49	0.000244446	0.441815	7.525	0.0224453	12.2796	4.88266e-11	28.1829	2.45898e-13	2.75574	0.103523	4.69165	0.0717148	4	Yes
2_25234307_G_A	DNMT3A	p.P904L	54	0.0001	111	0.000553746	0.180588	7.975	0.000736741	2.03626	0.194231	6.28486	0.014029	0	0.628756	2.48885	0.335287	4	Yes
4_105236688_C_T	TET2	p.Q916*	54	0.000106	19	9.47853e-05	1.11832	7.75	0.0583703	4.85584	0.00108275	5.90773	0.0164005	3.82467	0.0248306	4.78365	0.0694216	4	Yes
2_25247690_C_T	DNMT3A	p.W305*	51	0.000102	37	0.000184582	0.5526	-4.84	0.563489	1.30201	0.668785	1.96846	0.402877	0.936774	1	2.43907	0.340695	2	No
19_12943813_A_ATTGTC	CALR	p.K385Nfs*47	49	9.8e-05	22	0.000109751	0.892927	13.51	2.15674e-05	110.467	4.45831e-48	342.553	2.84845e-66	3.05531	0.0828513	253.54	2.8495e-57	4	Yes
20_32433408_C_T	ASXL1	p.R404*	48	9.6e-05	28	0.000139684	0.687267	8.455	6.83912e-06	2.12677	0.178831	2.09412	0.384487	2.03668	0.265478	2.59477	0.324339	3	Yes
2_197402635_C_A	SF3B1	p.K666N	47	9.2e-05	10	4.9887e-05	1.84417	7.515	0.0472175	7.76301	8.7796e-06	20.75	1.93595e-08	1.04087	0.621597	18.3159	2.04606e-06	4	Yes
2_25241678_G_A	DNMT3A	p.Q656*	45	9e-05	10	4.9887e-05	1.80408	0.42	0.997024	1.4837	0.398996	2.23692	0.365531	1.06453	0.613517	5.67372	0.0520177	2
4_105243757_G_A	TET2	p.R1261H	42	8e-05	15	7.48305e-05	1.06908	-0.54	0.695996	3.54491	0.0327154	7.98363	0.00761519	1.20102	0.570457	9.89323	0.00424502	3	Yes
2_25247666_C_T	DNMT3A	p.W313*	35	6.8e-05	53	0.000264401	0.257185	4.5	0.00902828	0	0.626815	0	1	0	1	0	1	3	Yes
2_25247611_C_T	DNMT3A	p.G332R	29	5.8e-05	29	0.000144672	0.400906	-1.42	0.290266	1.13923	0.591478	3.51527	0.254124	0	1	0	1	2	No
17_7673802_C_T	TP53	p.R273H	28	5.6e-05	21	0.000104763	0.534541	-7.945	0.355276	1.18142	0.57867	3.64547	0.246545	0	1	0	1	2	No
2_25247107_G_A	DNMT3A	p.Q356*	26	5.2e-05	14	6.98418e-05	0.74454	4.77	0.481596	1.27594	0.551837	0	1	1.87364	0.422626	0	1	2	No
17_42322464_T_A	STAT3	p.Y640F	25	5e-05	14	6.98418e-05	0.715904	0.63	0.641267	2.77399	0.175512	0	1	4.07354	0.0955334	0	1	2	No
2_25240326_CTT_C	DNMT3A	p.K766Efs*15	23	4.6e-05	16	7.98192e-05	0.576302	-7	0.0414046	0	1	0	1	0	1	0	1	2	No
17_76736877_G_C	SRSF2	p.P95R	17	3e-05	31	0.00015465	0.193987	11.14	0.0838867	4.90792	0.0746593	15.1462	0.00973718	0	1	0	1	4	Yes
2_25244609_T_C	DNMT3A	p.Y533C	13	2.6e-05	10	4.9887e-05	0.521178	-7.14	0.256942	0	1	0	1	0	1	0	1	2	No
2_25240672_G_C	DNMT3A	p.S714C	13	2.4e-05	30	0.000149661	0.160362	8.825	0.0561427	6.38034	0.0498113	8.94826	0.11425	4.2584	0.223923	0	1	4	Yes
2_25236937_T_C	DNMT3A	p.K826R	5	8e-06	22	0.000109	0.07289	18.045	0.01522	0	1	0	1	0	1	0	1	3	Yes

## Sheet: S8
Table S8: RA patient cohort characteristics
Cohort	N	Age (median)	Age (min)	Age (max)	Sex (%Male)	N seropos	Sample time point	Setting	PubMed ID
Fosfo_RA	45	67	19	86	48.8	36	Pre-treatment	Clinical trial
NEO-RACo	60	49	18	60	28.3	48	Pre-treatment	Clinical trial	22753402
RACo	18	46	29	63	38.9	13	Pre-treatment	Clinical trial	10334255
Savola	59	58.76	24.38	82.57	16.9	52	On treatment	Cohort study	30061683
Umea1	150	66	50	85	42	135	Pre-treatment	Cohort study	36362763
Umea2	300	66	51	89	33.3	150	Pre-treatment	Cohort study	31565241
Healthy_1	30	55	40	69	66.7	0
Healthy_2	30	58.5	43	69	56.7	0
Healthy_3	103	56	41	70	40.8	0
Cohort	N	Age (median)	Age (min)	Age (max)	Sex (%Male)	N seropos
Total	795	62	18	89	37.5	434
RA	632	64	18	89	34.7	434
Healthy	163	56	43	70	48.5	0

## Sheet: S9
Table S9: Panel sequencing areas
Gene	Accession number	Coordinates (hg19)	Target region (exons)
ASXL1	NM_015338	chr20:31021081-31025147	11-12
ASXL2	NM_018263	chr2:25964888-26101101	full
ATM	NM_000051	chr11:108,091,559-108,241,826	full
BCOR	NM_001123385	chrX:39,908,499-39,958,719	full
BCORL1	NM_021946	chrX:129,137,164-129,194,058	full
BRAF	NM_004333	chr7:140,453,074-140,453,195	15
BRCC3	NM_024332	chrX:154,297,695-154,353,349	full
CALR	NM_004343	chr19:13,054,524-13,054,753	9
CEBPA	NM_004364	chr19:33,788,840-33,795,470	full
CBL	NM_005188	chr11:119,148,861-119,149,474	8,9
CBLB	NM_170662	chr3:105438885-105452990	9, 10
CBLC	NM_012116	chr19:45,297,453-45,303,707	9, 10
CREBBP	NM_004380	chr16:3,773,056-3,932,121	full
CSF1R	NM_001288705	chr5:149,432,819-149,441,665	11-21
CSF3R	NM_000760	chr1:36,931,590-36,933,909	14-17
CUX1	NM_181552	chr7:101,458,172-101,902,803	full
DDX3X	NM_001356	chrX:41,192,268-41,209,698	full
DDX41	NM_016222	chr5:176,938,445-176,944,630	full
DNMT3A	NM_022552	chr2:25,453,830-25,566,784	full
EIF6	NM_001267810	chr20:33,866,525-33,872,781	full
EP300	NM_001429	chr22:41,486,614-41,578,081	full
ETV6	NM_001987	chr12:11,800,788-12,050,325	full
EZH2	NM_001203247	chr7:148,502,464-148,583,441	full
FBXW7	NM_033632	chr4:153,245,172-153,249,630	9-11
FLT3	NM_004119	chr13:28,608,022-28,608,356; chr13:28,592,584-28,592,740	14, 15, 20
GATA1	NM_002049	chrX:48,644,752-48,652,853	2
GATA2	NM_001145661	chr3:128,198,203-128,207,483	2-6
GNAS	NM_016592	chr20:57,484,347-57,484,702	8,9
GNB1	NM_002074	chr1:1,734,673-1,758,578	3-6
IDH1	NM_005896	chr2:209,113,037-209,113,451	4
IDH2	NM_002168	chr15:90,631,582-90,632,008	4
IKZF1	NM_006060	chr7:50,342,265-50,474,798	full
JAK2	NM_004972	chr9:5,069,710-5,074,247	12-14
JAK3	NM_000215	chr19:17,947,933-17,948,033	13
KDM6A	NM_021140	chrX:44,730,421-44,973,857	full
KIT	NM_000222	chr4:55,522,095-55,608,881	full
KRAS	NM_033360	chr12:25,378,979-25,400,548	2,3
LAMB4	NM_001318046	chr7:107,661,996-107,772,801	full
MPL	NM_005373	chr1:43,803,294-43,820,442	full
MYD88	NM_001172567	chr3:38,179,572-38,184,979	full
NPM1	NM_002520	chr5:170,837,441-170,838,062	11
NRAS	NM_002524	chr1:115,256,238-115,259,082	2,3
PDGFRA	NM_006206	chr4:55,093,256-55,166,414	full
PHF6	NM_001015877	chrX:133,505,342-133,564,822	full
PIGA	NM_002641	chrX:15,336,610-15,354,611	full
PPM1D	NM_003620	chr17:58,733,029-58,744,202	5,6
PTEN	NM_000314	chr10:89,621,464-89,733,956	full
PTPN11	NM_002834	chr12:112,854,702-112,949,722	full
RAD21	NM_006265	chr8:117,856,173-117,889,105	full
RUNX1	NM_001001890	chr21:36,158,098-36,262,987	full
SETBP1	NM_015559	chr18:42,529,634-42,533,659	4
SETD2	NM_014159	chr3:47,055,656-47,207,225	full
SF3B1	NM_012433	chr2:198,266,411-198,267,807	13-16
SMC1A	NM_006306	chrX:53,399,532-53,452,139	full
SMC3	NM_005445	chr10:112,325,449-112,366,392	full
SRSF2	NM_003016	chr17:74,732,794-74,733,432	1
STAG2	NM_006603	chrX:123,092,515-123,237,464	full
STAT3	NM_139276	chr17:40,481,543-40,481,835; chr17:40,474,249-40,475,257	12-13, 20,21
STAT5	NM_012448	chr17:40,359,562-40,359,761	16
TERC	NR_001566	chr3:169,482,206-169,483,221	full
TERT	NM_198253	chr5:1,251,287-1,297,162	full
TERT_promoter	NM_198253	chr5:1,295,160-1,295,313
TET2	NM_001127208	chr4:106,065,842-106,202,960	full
TNFAIP3	NM_001270507	chr6:138,188,236-138,204,957	full
TP53	NM_001126112	chr17:7,569,720-7,592,868	full
U2AF1	NM_006758	chr21:44,524,415-44,524,523; chr21:44,514,755-44,514,918	2,6
WT1	NM_024426	chr11:32,407,281-32,459,040	full
ZRSR2	NM_005089	chrX:15,806,574-15,843,382	full

[truncated: 4 more sheets: S10, S11, S12, S13]
